# Supplementary material for: Transcriptomic analysis reveals the key immune-related signalling pathways of Sebastiscus marmoratus in response to infection with the parasitic ciliate Cryptocaryon irritans
Source: Parasit Vectors. 2017 Nov 21;10:576. doi: 10.1186/s13071-017-2508-7 (PMC5697091; doi:10.1186/s13071-017-2508-7)
Supplement: Supplementary file 1 — The dispersion factor of all of the unigenes between treatment and control groups. (XLSX 3827 kb) [file 13071_2017_2508_MOESM1_ESM.xlsx]

## Sheet: Sheet1
Table S1 The dispersion factor of all of the unigenes between treatment and control groups			Dispersion factor			#
ID	Description	B vs A	C vs A	D vs A	E vs A	#
comp28_c0_seq1	gi|470624977|ref|XP_004319888.1|PREDICTED: glycosyltransferase-like protein LARGE1-like, partial [Tursiops truncatus]	0.0515469	0.0387948	0.301665	0.202029	#
comp28_c1_seq1	gi|348523139|ref|XP_003449081.1|PREDICTED: glycosyltransferase-like protein LARGE1-like isoform 1 [Oreochromis niloticus]	0.28652	0.80064	0.907441	1.07241	#
comp36_c0_seq1	gi|268536870|ref|XP_002633570.1|Hypothetical protein CBG05443 [Caenorhabditis briggsae]	1.27285	Inf	Inf	Inf	#
comp39_c0_seq1	gi|499026609|ref|XP_004564046.1|PREDICTED: GDNF family receptor alpha-4-like [Maylandia zebra]	1.03551	3.43871	4.11957	4.28152	#
comp50_c0_seq1	gi|348509219|ref|XP_003442148.1|PREDICTED: transmembrane emp24 domain-containing protein 1-like [Oreochromis niloticus]	0.167832	0.971094	0.502211	1.08968	#
comp50_c1_seq1	gi|499017720|ref|XP_004559659.1|PREDICTED: transmembrane emp24 domain-containing protein 1-like [Maylandia zebra]	0.15371	0.769389	0.702964	1.09932	#
comp78_c0_seq1	gi|449278606|gb|EMC86407.1|S-antigen protein, partial [Columba livia]	0.381532	0.447041	0.332163	1.2898	#
comp106_c0_seq1	gi|49903114|gb|AAH76361.1|Syntaxin1b protein [Danio rerio] >gnl|BL_ORD_ID|209505 Syntaxin1b protein [Danio rerio]	0.243517	1.15433	0.968781	0.998968	#
comp143_c0_seq1	gi|410905157|ref|XP_003966058.1|PREDICTED: triple functional domain protein-like [Takifugu rubripes]	0.209277	0.669894	0.961582	1.03575	#
comp159_c0_seq1	gi|49904621|gb|AAH76371.1|LOC553422 protein, partial [Danio rerio]	0.146879	0.50047	0.438268	0.303881	#
comp165_c0_seq1	gi|498940036|ref|XP_004541993.1|PREDICTED: serine/threonine-protein kinase Sgk1-like [Maylandia zebra]	0.432736	0.532416	0.695592	1.0434	#
comp168_c0_seq1	gi|348512507|ref|XP_003443784.1|PREDICTED: protein slowmo homolog 1-like [Oreochromis niloticus]	0.529876	1.707	2.25063	1.73944	#
comp218_c0_seq1	gi|393908130|gb|EJD74919.1|CMGC/CLK protein kinase [Loa loa]	0.296154	Inf	Inf	Inf	#
comp219_c0_seq1	gi|499035896|ref|XP_004568617.1|PREDICTED: ras GTPase-activating protein SynGAP-like isoform X3 [Maylandia zebra]	0.811836	2.63289	3.16456	3.07042	#
comp243_c0_seq1	gi|499031410|ref|XP_004566415.1|PREDICTED: ADAMTS-like protein 5-like isoform X1 [Maylandia zebra]	0.219181	0.398756	0.259598	0.361514	#
comp320_c0_seq1	gi|499042183|ref|XP_004571701.1|PREDICTED: gelsolin-like isoform X1 [Maylandia zebra] >gnl|BL_ORD_ID|1066384 PREDICTED: gelsolin-like isoform X2 [Maylandia zebra] >gnl|BL_ORD_ID|1066384 PREDICTED: gelsolin-like isoform X3 [Maylandia zebra] >gnl|BL_ORD_ID|1066384 PREDICTED: gelsolin-like isoform X4 [Maylandia zebra] >gnl|BL_ORD_ID|1066384 PREDICTED: gelsolin-like isoform X5 [Maylandia zebra] >gnl|…	0.287008	0.393379	0.903822	0.382103	#
comp320_c0_seq2	gi|296190709|ref|XP_002743322.1|PREDICTED: gelsolin [Callithrix jacchus]	0.558803	1.01206	2.33022	1.41017	#
comp321_c0_seq1	gi|209972514|gb|ACJ03764.1|Ag1 [Ascaris lumbricoides]	0.714645	Inf	Inf	Inf	#
comp333_c0_seq1	gi|348534124|ref|XP_003454553.1|PREDICTED: usherin [Oreochromis niloticus]	1.53198	3.34742	2.76197	2.71491	#
comp336_c0_seq1	gi|119514222|gb|ABL75885.1|protocadherin 2G10 [Takifugu rubripes]	0.664694	1.91246	2.07662	2.35123	#
comp349_c0_seq1	gi|410171656|ref|XP_003960342.1|PREDICTED: uncharacterized protein LOC101060667 [Homo sapiens]	0.241809	0.371849	0.625317	0.392383	#
comp351_c0_seq1	gi|498978112|ref|XP_004549250.1|PREDICTED: dysbindin-like isoform X1 [Maylandia zebra]	0.272987	1.03249	0.914675	1.08207	#
comp355_c0_seq1	gi|498979102|ref|XP_004549489.1|PREDICTED: dynamin-binding protein-like isoform X1 [Maylandia zebra]	0.877308	2.03963	2.00163	2.10071	#
comp358_c0_seq1	gi|499036956|ref|XP_004569140.1|PREDICTED: zinc finger protein GLIS2-like isoform X1 [Maylandia zebra] >gnl|BL_ORD_ID|1064213 PREDICTED: zinc finger protein GLIS2-like isoform X2 [Maylandia zebra]	1.59637	4.90271	5.34085	5.08147	#
comp365_c0_seq1	gi|402592282|gb|EJW86211.1|TPR Domain containing protein [Wuchereria bancrofti]	2.0598	Inf	Inf	Inf	#
comp376_c0_seq1	gi|47211635|emb|CAF93927.1|unnamed protein product [Tetraodon nigroviridis]	0.720177	0.165422	0.174999	0.183311	#
comp382_c0_seq1	gi|432896915|ref|XP_004076379.1|PREDICTED: beta,beta-carotene 9',10'-oxygenase-like [Oryzias latipes]	0.701879	2.01619	2.01798	1.59183	#
comp383_c0_seq1	gi|499021049|ref|XP_004561304.1|PREDICTED: A disintegrin and metalloproteinase with thrombospondin motifs 14-like isoform X1 [Maylandia zebra] >gnl|BL_ORD_ID|1057569 PREDICTED: A disintegrin and metalloproteinase with thrombospondin motifs 14-like isoform X2 [Maylandia zebra]	1.03478	4.0569	4.59535	4.67292	#
comp408_c0_seq1	gi|348518083|ref|XP_003446561.1|PREDICTED: Krueppel-like factor 15-like [Oreochromis niloticus]	0.940709	2.28066	2.70707	2.35798	#
comp426_c0_seq1	gi|348507206|ref|XP_003441147.1|PREDICTED: leucine-rich repeat-containing protein 18-like [Oreochromis niloticus]	0.352733	2.67726	1.24596	1.4549	#
comp464_c0_seq1	gi|297703743|ref|XP_002828788.1|PREDICTED: microtubule-associated serine/threonine-protein kinase 1-like, partial [Pongo abelii]	0.598156	2.34925	1.69289	1.57536	#
comp464_c1_seq1	gi|47213809|emb|CAF92582.1|unnamed protein product [Tetraodon nigroviridis]	0.181884	0.516453	0.44581	0.559315	#
comp477_c0_seq1	gi|88604675|gb|ABD46708.1|interleukin-12 p40 chain [Dicentrarchus labrax] >gnl|BL_ORD_ID|267442 interleukin-12 p40 chain [Dicentrarchus labrax]	0.204814	2.12829	0.900202	0.541187	#
comp537_c0_seq1	gi|348535186|ref|XP_003455082.1|PREDICTED: neutrophil cytosol factor 2-like [Oreochromis niloticus]	0.341649	1.00694	0.983165	1.20277	#
comp568_c0_seq1	gi|432920189|ref|XP_004079881.1|PREDICTED: uncharacterized protein LOC101171199 [Oryzias latipes]	0.134942	0.382619	1.34726	0.520891	#
comp579_c0_seq1	gi|156371255|ref|XP_001628680.1|predicted protein [Nematostella vectensis] >gnl|BL_ORD_ID|561274 predicted protein [Nematostella vectensis]	0.415311	1.09864	1.06908	1.32958	#
comp619_c0_seq1	gi|348513406|ref|XP_003444233.1|PREDICTED: grainyhead-like protein 2 homolog [Oreochromis niloticus]	0.361189	1.5956	1.09046	1.79894	#
comp629_c0_seq1	gi|499048882|ref|XP_004574981.1|PREDICTED: sodium channel protein type 4 subunit alpha-like [Maylandia zebra]	0.0539031	0.170899	0.0586275	0.112007	#
comp630_c0_seq1	gi|499046577|ref|XP_004573864.1|PREDICTED: RING finger protein 166-like isoform X2 [Maylandia zebra]	0.756343	2.63734	3.15286	3.0545	#
comp632_c0_seq1	gi|499021652|ref|XP_004561600.1|PREDICTED: cocaine- and amphetamine-regulated transcript protein-like [Maylandia zebra]	0.511528	1.94557	2.92194	2.10578	#
comp670_c0_seq1	gi|498988281|ref|XP_004551733.1|PREDICTED: paired box protein Pax-2-A-like isoform X12 [Maylandia zebra]	0.177377	0.296196	0.332163	0.293519	#
comp670_c0_seq2	gi|498988277|ref|XP_004551732.1|PREDICTED: paired box protein Pax-2-A-like isoform X11 [Maylandia zebra]	0.090062	0.452394	0.217376	0.172837	#
comp697_c0_seq1	gi|432939973|ref|XP_004082654.1|PREDICTED: zinc finger protein 238.2-like [Oryzias latipes]	0.250612	0.769389	0.798364	0.627825	#
comp710_c1_seq1	gi|499046085|ref|XP_004573622.1|PREDICTED: uncharacterized protein LOC101471075 [Maylandia zebra]	0.337394	1.04778	0.780081	0.998968	#
comp715_c0_seq1	gi|432920046|ref|XP_004079811.1|PREDICTED: transmembrane protein 151B-like [Oryzias latipes]	0.900467	3.29729	2.16399	2.04987	#
comp722_c0_seq1	gi|348535441|ref|XP_003455209.1|PREDICTED: protein S100-Z-like [Oreochromis niloticus]	0.610582	1.54195	1.72652	1.45686	#
comp754_c0_seq1	gi|499026577|ref|XP_004564030.1|PREDICTED: serine/threonine-protein kinase PAK 3-like isoform X4 [Maylandia zebra]	0.438435	1.50768	1.281	1.63387	#
comp754_c0_seq2	gi|499026571|ref|XP_004564027.1|PREDICTED: serine/threonine-protein kinase PAK 3-like isoform X1 [Maylandia zebra] >gnl|BL_ORD_ID|1059866 PREDICTED: serine/threonine-protein kinase PAK 3-like isoform X2 [Maylandia zebra] >gnl|BL_ORD_ID|1059866 PREDICTED: serine/threonine-protein kinase PAK 3-like isoform X3 [Maylandia zebra]	0.570101	1.8269	2.03756	1.87981	#
comp794_c0_seq1	gi|432960042|ref|XP_004086418.1|PREDICTED: sodium- and chloride-dependent creatine transporter 1-like [Oryzias latipes]	0.832883	1.51258	1.08334	1.07445	#
comp794_c1_seq1	gi|499035130|ref|XP_004568241.1|PREDICTED: sodium- and chloride-dependent creatine transporter 1-like [Maylandia zebra]	0.85122	0.706645	0.820264	1.03575	#
comp807_c0_seq1	gi|255672647|gb|ACU27013.1|novel immune-type receptor 11 [Dicentrarchus labrax]	0.0196688	0.0553844	0.358782	0.0614346	#
comp816_c0_seq1	gi|498973770|ref|XP_004548218.1|PREDICTED: serine/threonine-protein kinase DCLK3-like [Maylandia zebra]	0.445042	1.02738	1.25297	1.00869	#
comp821_c0_seq1	gi|229367332|gb|ACQ58646.1|Lipopolysaccharide-induced tumor necrosis factor-alpha factor homolog [Anoplopoma fimbria]	0.602016	1.41415	1.57436	1.63773	#
comp832_c0_seq1	gi|229367470|gb|ACQ58715.1|Fatty acid-binding protein, brain [Anoplopoma fimbria]	0.492601	1.44376	2.51569	1.80986	#
comp839_c1_seq1	gi|348519745|ref|XP_003447390.1|PREDICTED: protein reprimo A-like [Oreochromis niloticus]	0.547014	0.627758	0.78374	1.08004	#
comp851_c1_seq1	gi|410912658|ref|XP_003969806.1|PREDICTED: Golgi apparatus protein 1-like [Takifugu rubripes]	0.424038	1.01717	0.621606	0.932747	#
comp866_c0_seq1	gi|498969322|ref|XP_004547127.1|PREDICTED: ras-specific guanine nucleotide-releasing factor 2-like isoform X1 [Maylandia zebra]	0.455254	1.45362	2.45006	3.6644	#
comp896_c0_seq1	gi|498939811|ref|XP_004541940.1|PREDICTED: neuronal acetylcholine receptor subunit alpha-2-like [Maylandia zebra]	0.602882	1.3795	1.29847	1.32958	#
comp910_c0_seq1	gi|499029623|ref|XP_004565529.1|PREDICTED: phosphatidylinositol 4,5-bisphosphate 3-kinase catalytic subunit gamma isoform-like [Maylandia zebra]	0.0172845	0.230982	Inf	0.101466	#
comp920_c0_seq2	gi|317419138|emb|CBN81175.1|Pol polyprotein [Dicentrarchus labrax]	0.850041	3.52924	2.08312	2.02714	#
comp947_c0_seq1	gi|17538422|ref|NP_500340.1|Protein PDHB-1 [Caenorhabditis elegans] >gnl|BL_ORD_ID|136410 RecName: Full=Pyruvate dehydrogenase E1 component subunit beta, mitochondrial; Short=PDHE1-B; Flags: Precursor >gnl|BL_ORD_ID|136410 Protein PDHB-1 [Caenorhabditis elegans]	1.69496	Inf	Inf	Inf	#
comp964_c0_seq1	gi|498941272|ref|XP_004542187.1|PREDICTED: echinoderm microtubule-associated protein-like 1-like isoform X2 [Maylandia zebra]	0.165568	0.366461	0.347381	0.461929	#
comp969_c0_seq1	gi|348537124|ref|XP_003456045.1|PREDICTED: FERM, RhoGEF and pleckstrin domain-containing protein 1-like [Oreochromis niloticus]	0.49059	2.0677	1.35421	1.58263	#
comp1001_c0_seq1	gi|350421915|ref|XP_003492998.1|PREDICTED: uncharacterized ABC transporter ATP-binding protein HI_1252-like [Bombus impatiens]	Inf	Inf	0.301665	0.202029	#
comp1104_c0_seq1	gi|348522177|ref|XP_003448602.1|PREDICTED: P2X purinoceptor 4-like [Oreochromis niloticus]	1.54421	4.44726	5.20742	5.09831	#
comp1123_c0_seq1	gi|432892297|ref|XP_004075751.1|PREDICTED: thymus-specific serine protease-like [Oryzias latipes]	0.142316	0.617201	0.52095	0.816792	#
comp1128_c0_seq1	gi|170054953|ref|XP_001863364.1|conserved hypothetical protein [Culex quinquefasciatus] >gnl|BL_ORD_ID|663643 conserved hypothetical protein [Culex quinquefasciatus]	0.161035	0.296196	0.816617	0.441488	#
comp1150_c0_seq1	gi|47209376|emb|CAF91412.1|unnamed protein product [Tetraodon nigroviridis]	0.075548	0.46844	0.52095	0.480187	#
comp1173_c0_seq1	gi|498998804|ref|XP_004554328.1|PREDICTED: homeobox protein aristaless-like 3-like [Maylandia zebra]	0.359552	1.30492	0.986759	0.57954	#
comp1181_c0_seq1	gi|498984716|ref|XP_004550860.1|PREDICTED: zinc finger protein 391-like [Maylandia zebra]	0.606302	2.01619	2.18652	2.274	#
comp1199_c0_seq1	gi|410903372|ref|XP_003965167.1|PREDICTED: voltage-dependent N-type calcium channel subunit alpha-1B-like [Takifugu rubripes]	0.172355	0.489803	0.710332	0.875959	#
comp1199_c1_seq1	gi|5921455|sp|O73706.1|CAC1B_CHICKRecName: Full=Voltage-dependent N-type calcium channel subunit alpha-1B; AltName: Full=CHCACHA1B; AltName: Full=Voltage-gated calcium channel subunit alpha Cav2.2 >gnl|BL_ORD_ID|11640 N-type voltage-gated calcium channel alpha1B subunit ChCaChA1B [Gallus gallus]	0.0392049	0.110525	0.267258	0.272767	#
comp1202_c0_seq1	gi|242253961|emb|CAQ72969.1|parvalbumin [Sebastes marinus] >gnl|BL_ORD_ID|1121811 parvalbumin beta-2 [Sebastes marinus]	0.0344664	2.0677	0.101433	0.101466	#
comp1221_c0_seq1	gi|341880261|gb|EGT36196.1|hypothetical protein CAEBREN_24859 [Caenorhabditis brenneri]	0.433198	Inf	Inf	Inf	#
comp1239_c1_seq1	gi|26337085|dbj|BAC32226.1|unnamed protein product [Mus musculus]	0.0854067	0.0774697	0.201985	Inf	#
comp1252_c0_seq1	gi|291416278|ref|XP_002724372.1|PREDICTED: Gag-Pro-Pol-Env protein-like, partial [Oryctolagus cuniculus]	0.470852	1.17452	1.37157	1.24437	#
comp1260_c1_seq1	gi|348533794|ref|XP_003454389.1|PREDICTED: neuron navigator 2 [Oreochromis niloticus]	0.241809	0.59606	0.721373	0.441488	#
comp1287_c0_seq1	gi|410898499|ref|XP_003962735.1|PREDICTED: ALK tyrosine kinase receptor-like [Takifugu rubripes]	0.0586098	0.279925	0.225065	0.528907	#
comp1287_c1_seq1	gi|47230104|emb|CAG10518.1|unnamed protein product [Tetraodon nigroviridis]	0.11605	0.40413	0.44581	0.412914	#
comp1289_c0_seq1	gi|402587017|gb|EJW80953.1|leucine Rich Repeat family protein [Wuchereria bancrofti]	0.264746	Inf	Inf	Inf	#
comp1291_c0_seq1	gi|148707302|gb|EDL39249.1|ATPase, Na+/K+ transporting, beta 1 polypeptide, isoform CRA_b [Mus musculus]	Inf	0.269065	Inf	0.101466	#
comp1300_c0_seq1	gi|465994504|gb|EMP39521.1|cAMP-specific 3',5'-cyclic phosphodiesterase 4D [Chelonia mydas]	0.123472	0.711886	0.990351	0.469988	#
comp1313_c0_seq1	gi|499024544|ref|XP_004563028.1|PREDICTED: forkhead box protein D1-like [Maylandia zebra]	0.154221	0.209167	0.159551	0.262376	#
comp1326_c0_seq1	gi|348536052|ref|XP_003455511.1|PREDICTED: gap junction alpha-8 protein-like isoform 1 [Oreochromis niloticus]	0.537793	1.62962	2.87993	1.64496	#
comp1341_c1_seq1	gi|390339786|ref|XP_001190704.2|PREDICTED: aqualysin-1-like [Strongylocentrotus purpuratus]	0.191381	0.617201	0.423171	0.382103	#
comp1347_c0_seq1	gi|498990229|ref|XP_004531807.1|PREDICTED: phosphoenolpyruvate synthase regulatory protein-like [Ceratitis capitata]	0.0778847	0.371849	0.625317	0.441488	#
comp1378_c0_seq1	gi|348513791|ref|XP_003444425.1|PREDICTED: oxysterol-binding protein 2-like [Oreochromis niloticus]	1.87785	6.21568	6.9827	7.27491	#
comp1400_c0_seq1	gi|47219298|emb|CAG10927.1|unnamed protein product [Tetraodon nigroviridis]	0.15371	0.732828	1.62193	1.50676	#
comp1477_c0_seq1	gi|47207719|emb|CAF96019.1|unnamed protein product [Tetraodon nigroviridis]	0.0196688	0.132513	0.0586275	0.262376	#
comp1497_c0_seq1	gi|348517290|ref|XP_003446167.1|PREDICTED: ubiquilin-1-like [Oreochromis niloticus]	0.304301	1.20977	0.914675	1.03575	#
comp1497_c1_seq1	gi|498970156|ref|XP_004547331.1|PREDICTED: ubiquilin-1-like isoform X2 [Maylandia zebra]	0.0970309	0.274496	0.339775	0.353376	#
comp1515_c0_seq1	gi|499039539|ref|XP_004570403.1|PREDICTED: caskin-1-like isoform X3 [Maylandia zebra]	0.66135	1.64901	3.06762	2.75736	#
comp1534_c0_seq1	gi|498986171|ref|XP_004551218.1|PREDICTED: transmembrane protein 132E-like isoform X1 [Maylandia zebra]	0.198105	0.664635	0.925517	1.03371	#
comp1544_c0_seq1	gi|317419841|emb|CBN81877.1|Uncharacterized protein [Dicentrarchus labrax]	0.800755	2.36292	2.29846	2.28623	#
comp1551_c0_seq1	gi|393906862|gb|EJD74426.1|hypothetical protein LOAG_18255 [Loa loa]	0.633352	Inf	Inf	Inf	#
comp1557_c0_seq1	gi|47227420|emb|CAF96969.1|unnamed protein product [Tetraodon nigroviridis]	0.268624	1.10879	0.758101	0.589639	#
comp1560_c0_seq1	gi|348540599|ref|XP_003457775.1|PREDICTED: tripartite motif-containing protein 16-like [Oreochromis niloticus]	0.167832	0.753733	0.743425	0.665879	#
comp1582_c0_seq1	gi|402589055|gb|EJW82987.1|hypothetical protein WUBG_06101 [Wuchereria bancrofti]	0.18464	Inf	Inf	Inf	#
comp1588_c0_seq1	gi|312080533|ref|XP_003142640.1|hypothetical protein LOAG_07059 [Loa loa] >gnl|BL_ORD_ID|1462469 hypothetical protein LOAG_07059, partial [Loa loa]	0.491946	Inf	Inf	Inf	#
comp1588_c1_seq1	gi|392892290|ref|NP_001254394.1|Protein ALH-7, isoform b [Caenorhabditis elegans] >gnl|BL_ORD_ID|1944598 Protein ALH-7, isoform b [Caenorhabditis elegans]	0.280494	Inf	Inf	Inf	#
comp1589_c0_seq1	gi|3152670|gb|AAC17113.1|Na,K-ATPase alpha 2 subunit [Sus scrofa]	0.0562574	0.110525	0.316924	0.222913	#
comp1611_c0_seq1	gi|348543800|ref|XP_003459370.1|PREDICTED: UI-like [Oreochromis niloticus]	0.218682	0.696156	0.65496	0.6759	#
comp1612_c0_seq1	gi|27357211|gb|AAN86762.1|protein kinase TEX14 isoform 2 [Mus musculus] >gnl|BL_ORD_ID|473438 mCG147533 [Mus musculus]	0.0586098	0.317859	0.225065	0.183311	#
comp1630_c0_seq1	gi|498960458|ref|XP_004545260.1|PREDICTED: flocculation protein FLO11-like [Maylandia zebra]	0.151435	0.643576	0.453346	0.423166	#
comp1658_c0_seq1	gi|348530472|ref|XP_003452735.1|PREDICTED: triosephosphate isomerase-like [Oreochromis niloticus]	0.612503	1.45362	1.73323	1.59909	#
comp1661_c0_seq1	gi|498978720|ref|XP_004549394.1|PREDICTED: FRAS1-related extracellular matrix protein 2-like [Maylandia zebra]	0.149158	0.328676	1.11179	1.4882	#
comp1680_c0_seq1	gi|499018418|ref|XP_004560003.1|PREDICTED: uncharacterized protein C1orf172 homolog isoform X1 [Maylandia zebra] >gnl|BL_ORD_ID|1056479 PREDICTED: uncharacterized protein C1orf172 homolog isoform X2 [Maylandia zebra]	0.209778	0.521776	0.332163	0.441488	#
comp1680_c1_seq1	gi|410905245|ref|XP_003966102.1|PREDICTED: uncharacterized protein C1orf172 homolog [Takifugu rubripes]	0.140031	0.564279	0.217376	0.222913	#
comp1683_c0_seq1	gi|348509819|ref|XP_003442444.1|PREDICTED: immunoglobulin superfamily DCC subclass member 3 [Oreochromis niloticus]	0.244012	0.574882	0.389128	0.500558	#
comp1719_c0_seq1	gi|119580694|gb|EAW60290.1|hCG2041002 [Homo sapiens]	0.102188	0.344883	0.201985	0.449561	#
comp1762_c0_seq1	gi|326671759|ref|XP_003199518.1|PREDICTED: hypothetical protein LOC100536207 [Danio rerio]	0.320308	0.521776	0.721373	0.34306	#
comp1774_c0_seq1	gi|348536385|ref|XP_003455677.1|PREDICTED: LIM/homeobox protein Lhx9-like isoform 3 [Oreochromis niloticus]	0.402401	1.39436	2.09286	1.56226	#
comp1826_c1_seq1	gi|402589770|gb|EJW83701.1|RNA recognition domain-containing protein [Wuchereria bancrofti]	0.535171	Inf	Inf	Inf	#
comp1828_c0_seq1	gi|170587826|ref|XP_001898675.1|MGC82625 protein [Brugia malayi] >gnl|BL_ORD_ID|616226 MGC82625 protein, putative [Brugia malayi]	0.857243	Inf	Inf	Inf	#
comp1851_c0_seq1	gi|187439147|gb|ACD10965.1|preprovasoactive intestinal peptide [Paralichthys olivaceus] >gnl|BL_ORD_ID|1053300 preprovasoactive intestinal peptide [Paralichthys olivaceus]	0.806322	0.269065	0.400487	0.251976	#
comp1879_c0_seq1	gi|499028190|ref|XP_004564823.1|PREDICTED: protein bicaudal D homolog 1-like isoform X3 [Maylandia zebra]	0.71012	1.29494	1.51632	1.27484	#
comp1891_c1_seq1	gi|348522477|ref|XP_003448751.1|PREDICTED: growth factor receptor-bound protein 7-like [Oreochromis niloticus]	0.15371	0.732828	0.702964	0.771423	#
comp1927_c0_seq2	gi|76154387|gb|AAX25877.2|SJCHGC09533 protein [Schistosoma japonicum]	0.542629	1.31489	1.00829	1.4008	#
comp1937_c0_seq1	gi|499030931|ref|XP_004566177.1|PREDICTED: diacylglycerol O-acyltransferase 1-like [Maylandia zebra]	0.328384	0.805841	0.943564	1.21231	#
comp1956_c1_seq1	gi|410920323|ref|XP_003973633.1|PREDICTED: probable G-protein coupled receptor 22-like [Takifugu rubripes]	0.0344664	0.269065	0.101433	0.351205	#
comp1977_c0_seq1	gi|499010130|ref|XP_004557148.1|PREDICTED: cytoplasmic polyadenylation element-binding protein 2-like isoform X4 [Maylandia zebra]	0.186384	0.548358	0.65496	0.818874	#
comp1995_c0_seq1	gi|31745834|gb|AAP57218.1|nicotinic acetylcholine receptor beta 4 subunit, partial [Takifugu rubripes]	0.204814	0.564279	0.853035	0.63788	#
comp2005_c0_seq1	gi|499003970|ref|XP_004555610.1|PREDICTED: transcription cofactor vestigial-like protein 3-like isoform X2 [Maylandia zebra]	0.453215	1.54195	1.41658	1.32213	#
comp2048_c0_seq1	gi|312067265|ref|XP_003136661.1|20S proteasome alpha5 subunit [Loa loa] >gnl|BL_ORD_ID|1468416 proteasome subunit alpha type-5 [Loa loa]	0.102188	Inf	Inf	Inf	#
comp2075_c0_seq1	gi|498927594|ref|XP_004538996.1|PREDICTED: coiled-coil domain-containing protein 85A-like [Maylandia zebra]	0.417379	1.11385	1.44074	1.78089	#
comp2105_c0_seq1	gi|499034371|ref|XP_004567867.1|PREDICTED: rhomboid-related protein 3-like isoform X2 [Maylandia zebra]	0.789625	2.72146	3.06171	3.45946	#
comp2142_c0_seq1	gi|47228752|emb|CAG07484.1|unnamed protein product [Tetraodon nigroviridis]	0.075548	0.58018	0.174999	0.183311	#
comp2142_c1_seq1	gi|465954336|gb|EMP25862.1|Copine-5 [Chelonia mydas]	0.0172845	0.344883	Inf	Inf	#
comp2163_c1_seq1	gi|301630297|ref|XP_002944258.1|PREDICTED: hypothetical protein LOC100490347 [Xenopus (Silurana) tropicalis]	0.195866	0.685658	1.19672	0.83655	#
comp2172_c0_seq1	gi|410932173|ref|XP_003979468.1|PREDICTED: ephrin type-A receptor 7-like, partial [Takifugu rubripes]	0.106816	0.301616	0.513458	0.222913	#
comp2176_c0_seq1	gi|498988849|ref|XP_004551867.1|PREDICTED: cadherin-18-like isoform X1 [Maylandia zebra] >gnl|BL_ORD_ID|1043783 PREDICTED: cadherin-18-like isoform X2 [Maylandia zebra] >gnl|BL_ORD_ID|1043783 PREDICTED: cadherin-18-like isoform X3 [Maylandia zebra]	0.11605	0.664635	0.44581	0.510729	#
comp2201_c0_seq1	gi|47230696|emb|CAF99889.1|unnamed protein product [Tetraodon nigroviridis]	0.395689	1.52238	1.28799	1.51066	#
comp2221_c0_seq1	gi|499028268|ref|XP_004564861.1|PREDICTED: integumentary mucin C.1-like isoform X3 [Maylandia zebra]	1.00907	1.92666	1.95572	2.68188	#
comp2232_c0_seq1	gi|499035539|ref|XP_004568441.1|PREDICTED: caskin-1-like [Maylandia zebra]	0.0778847	0.334081	0.381549	0.635764	#
comp2232_c1_seq1	gi|348537082|ref|XP_003456024.1|PREDICTED: hypothetical protein LOC100702666 [Oreochromis niloticus]	0.123472	0.339483	0.366376	0.371813	#
comp2233_c0_seq1	gi|25147433|ref|NP_508952.2|Protein T22B7.3 [Caenorhabditis elegans] >gnl|BL_ORD_ID|140542 Hypothetical protein CBG14718 [Caenorhabditis briggsae] >gnl|BL_ORD_ID|140542 Protein T22B7.3 [Caenorhabditis elegans]	0.506433	Inf	Inf	Inf	#
comp2241_c0_seq1	gi|443685062|gb|ELT88803.1|hypothetical protein CAPTEDRAFT_152062 [Capitella teleta]	0.106816	0.187314	0.267258	0.272767	#
comp2261_c0_seq1	gi|170575231|ref|XP_001893154.1|chromosome 14 open reading frame 169 [Brugia malayi] >gnl|BL_ORD_ID|621617 chromosome 14 open reading frame 169, putative [Brugia malayi]	0.418308	Inf	Inf	Inf	#
comp2261_c1_seq1	gi|402590342|gb|EJW84272.1|lysine-specific demethylase NO66 [Wuchereria bancrofti]	0.264746	Inf	Inf	Inf	#
comp2298_c1_seq1	gi|402594621|gb|EJW88547.1|hypothetical protein WUBG_00537 [Wuchereria bancrofti]	0.248908	Inf	Inf	Inf	#
comp2337_c0_seq1	gi|499019947|ref|XP_004560757.1|PREDICTED: voltage-dependent T-type calcium channel subunit alpha-1H-like [Maylandia zebra]	0.0778847	0.409502	0.430722	0.392383	#
comp2337_c1_seq1	gi|348535021|ref|XP_003455000.1|PREDICTED: voltage-dependent T-type calcium channel subunit alpha-1H-like [Oreochromis niloticus]	0.0539031	0.247317	0.159551	0.212476	#
comp2342_c0_seq1	gi|499033610|ref|XP_004567494.1|PREDICTED: coiled-coil domain-containing protein 147-like [Maylandia zebra]	1.18153	4.36808	2.90395	2.6688	#
comp2348_c0_seq1	gi|340385288|ref|XP_003391142.1|PREDICTED: ankyrin-1-like [Amphimedon queenslandica]	0.172862	0.110525	0.610466	0.518752	#
comp2358_c0_seq1	gi|348544123|ref|XP_003459531.1|PREDICTED: c-X-C chemokine receptor type 7-like [Oreochromis niloticus]	0.0392049	0.339483	0.267258	0.172837	#
comp2358_c1_seq1	gi|499021717|ref|XP_004561632.1|PREDICTED: c-X-C chemokine receptor type 7-like isoform X1 [Maylandia zebra] >gnl|BL_ORD_ID|1057851 PREDICTED: c-X-C chemokine receptor type 7-like isoform X2 [Maylandia zebra]	0.184135	0.382619	0.647556	0.761489	#
comp2359_c0_seq1	gi|348519088|ref|XP_003447063.1|PREDICTED: actin-binding LIM protein 3 [Oreochromis niloticus]	0.412776	1.08341	1.3403	1.113	#
comp2385_c0_seq1	gi|499032632|ref|XP_004567015.1|PREDICTED: phosphatidylinositol 4-kinase alpha-like isoform X1 [Maylandia zebra]	0.326247	1.28994	1.21433	1.24837	#
comp2387_c0_seq1	gi|499042400|ref|XP_004571809.1|PREDICTED: phosphatase and actin regulator 1-like isoform X2 [Maylandia zebra]	0.205316	0.414872	0.316924	1.08765	#
comp2388_c0_seq1	gi|268578725|ref|XP_002644345.1|C. briggsae CBR-LBP-3 protein [Caenorhabditis briggsae]	0.151947	Inf	Inf	Inf	#
comp2389_c0_seq1	gi|241068648|ref|XP_002408497.1|UDP-glucose dehydrogenase, putative [Ixodes scapularis] >gnl|BL_ORD_ID|1007503 UDP-glucose dehydrogenase, putative, partial [Ixodes scapularis]	0.128066	0.484466	0.332163	0.243758	#
comp2400_c0_seq1	gi|379771648|gb|AFD18175.1|beta-actin, partial [Mylabris cichorii]	Inf	Inf	Inf	0.547055	#
comp2412_c0_seq2	gi|348540643|ref|XP_003457797.1|PREDICTED: fascin-like [Oreochromis niloticus]	0.198105	0.590769	0.78374	0.510729	#
comp2424_c0_seq1	gi|393908510|gb|EFO21667.2|seryl-tRNA synthetase [Loa loa]	0.373139	Inf	Inf	Inf	#
comp2424_c1_seq1	gi|268537226|ref|XP_002633749.1|C. briggsae CBR-SRS-2 protein [Caenorhabditis briggsae]	0.462733	Inf	Inf	Inf	#
comp2439_c1_seq1	gi|410916989|ref|XP_003971969.1|PREDICTED: kinesin-like protein KIF3C-like [Takifugu rubripes]	0.113744	0.50047	0.389128	0.597605	#
comp2480_c0_seq1	gi|317419408|emb|CBN81445.1|Beta-1 adrenergic receptor [Dicentrarchus labrax]	0.739537	2.0021	2.09934	2.20166	#
comp2495_c0_seq1	gi|499036339|ref|XP_004568834.1|PREDICTED: XK-related protein 5-like [Maylandia zebra]	Inf	0.0774697	0.301665	0.15186	#
comp2502_c1_seq1	gi|292611982|ref|XP_685503.4|PREDICTED: LOW QUALITY PROTEIN: wu:fl04e06 [Danio rerio]	0.0970309	0.463094	0.389128	0.645812	#
comp2509_c0_seq1	gi|29841397|gb|AAP06429.1|hypothetical protein [Schistosoma japonicum]	0.335743	0.743285	1.4614	0.587514	#
comp2512_c1_seq1	gi|410913589|ref|XP_003970271.1|PREDICTED: potassium channel subfamily K member 10-like [Takifugu rubripes]	0.400322	1.3099	1.78679	1.46421	#
comp2531_c0_seq1	gi|432904324|ref|XP_004077274.1|PREDICTED: potassium voltage-gated channel subfamily KQT member 5-like [Oryzias latipes]	0.0196688	0.209167	0.209683	0.212476	#
comp2532_c0_seq1	gi|94470481|gb|ABF20551.1|transposase [Xenopus (Silurana) tropicalis]	0.0368366	0.398756	0.0586275	0.361514	#
comp2532_c1_seq1	gi|348517443|ref|XP_003446243.1|PREDICTED: SCAN domain-containing protein 3-like [Oreochromis niloticus]	0.0539031	0.805841	0.259598	0.557183	#
comp2574_c0_seq1	gi|47197206|emb|CAF87394.1|unnamed protein product [Tetraodon nigroviridis]	0.0515469	0.935138	Inf	0.0508469	#
comp2579_c0_seq1	gi|58803015|gb|AAW82627.1|HoxD9a [Gasterosteus aculeatus]	0.355325	0.664635	0.78374	0.751547	#
comp2602_c0_seq1	gi|432901136|ref|XP_004076822.1|PREDICTED: tubulin alpha-1C chain-like [Oryzias latipes]	0.0923869	0.430967	0.174999	0.332735	#
comp2642_c0_seq1	gi|297269899|ref|XP_002799976.1|PREDICTED: hypothetical protein LOC100426959, partial [Macaca mulatta]	0.328864	0.436327	0.750765	0.771423	#
comp2649_c0_seq1	gi|498993517|ref|XP_004532629.1|PREDICTED: tyrosine recombinase XerD-like [Ceratitis capitata]	0.0562574	0.187314	0.167277	0.172837	#
comp2671_c0_seq1	gi|348539480|ref|XP_003457217.1|PREDICTED: actin-related protein 3B-like isoform 2 [Oreochromis niloticus]	0.170094	0.805841	0.939957	0.960003	#
comp2677_c0_seq1	gi|348526820|ref|XP_003450917.1|PREDICTED: glutamate receptor, ionotropic kainate 4-like [Oreochromis niloticus]	0.128066	0.220079	0.430722	0.34306	#
comp2679_c0_seq1	gi|321466425|gb|EFX77420.1|hypothetical protein DAPPUDRAFT_106000 [Daphnia pulex]	0.400322	1.82212	0.739752	1.32958	#
comp2690_c0_seq1	gi|291233265|ref|XP_002736574.1|PREDICTED: reverse transcriptase-like protein-like [Saccoglossus kowalevskii]	0.234693	1.16443	0.460878	0.6759	#
comp2691_c0_seq1	gi|449266426|gb|EMC77479.1|hypothetical protein A306_15308 [Columba livia]	0.12577	0.241875	0.761768	0.183311	#
comp2703_c0_seq1	gi|321452411|gb|EFX63802.1|hypothetical protein DAPPUDRAFT_334976 [Daphnia pulex]	0.0392049	0.148978	0.464641	0.421009	#
comp2729_c0_seq1	gi|47221557|emb|CAF97822.1|unnamed protein product [Tetraodon nigroviridis]	0.198105	0.664635	0.640148	0.65585	#
comp2746_c1_seq1	gi|47225337|emb|CAG09837.1|unnamed protein product [Tetraodon nigroviridis]	0.0732095	0.110525	0.217376	0.371813	#
comp2765_c0_seq1	gi|119601483|gb|EAW81077.1|D4, zinc and double PHD fingers, family 3, isoform CRA_b [Homo sapiens]	0.179631	0.312447	0.487198	0.303881	#
comp2767_c0_seq1	gi|2055454|gb|AAB53231.1|prohibitin-like molecule TC-PRO-1 [Toxocara canis]	0.296154	Inf	Inf	Inf	#
comp2771_c1_seq1	gi|499036700|ref|XP_004569013.1|PREDICTED: probable serpin E3-like [Maylandia zebra]	0.146879	0.274496	0.438268	0.500558	#
comp2783_c0_seq1	gi|410905993|ref|XP_003966476.1|PREDICTED: probable ribonuclease ZC3H12C-like [Takifugu rubripes]	0.0172845	0.230982	Inf	0.101466	#
comp2791_c0_seq1	gi|402576989|gb|EJW70946.1|Mak16 protein, partial [Wuchereria bancrofti]	0.200846	Inf	Inf	Inf	#
comp2791_c1_seq1	gi|402577586|gb|EJW71542.1|hypothetical protein WUBG_17549 [Wuchereria bancrofti]	0.232979	Inf	Inf	Inf	#
comp2809_c0_seq1	gi|498944336|ref|XP_004542666.1|PREDICTED: paired box protein Pax-3-like [Maylandia zebra]	0.11605	0.366461	0.688216	0.461929	#
comp2817_c0_seq1	gi|348514379|ref|XP_003444718.1|PREDICTED: protocadherin Fat 4-like [Oreochromis niloticus]	0.186384	0.436327	0.702964	0.627825	#
comp2817_c1_seq1	gi|119514232|gb|ABL75895.1|protocadherin 2G20 [Takifugu rubripes]	0.11605	0.328676	0.44581	0.412914	#
comp2845_c0_seq1	gi|348518044|ref|XP_003446542.1|PREDICTED: major facilitator superfamily domain-containing protein 4-A-like [Oreochromis niloticus]	0.772046	1.43883	1.98526	2.14764	#
comp2867_c0_seq1	gi|47214479|emb|CAG12484.1|unnamed protein product [Tetraodon nigroviridis]	0.140031	0.187314	0.316924	0.222913	#
comp2876_c0_seq2	gi|498947927|ref|XP_004543251.1|PREDICTED: transcription factor SOX-6-like isoform X2 [Maylandia zebra]	0.38734	1.70218	1.39583	1.65026	#
comp2885_c0_seq1	gi|498948201|ref|XP_004543294.1|PREDICTED: immunoglobulin superfamily DCC subclass member 3-like [Maylandia zebra]	0.181884	0.590769	0.44581	0.363683	#
comp2902_c0_seq1	gi|78100773|pdb|1TP3|AChain A, Pdz3 Domain Of Psd-95 Protein Complexed With Kketpv Peptide Ligand >gnl|BL_ORD_ID|279851 Chain A, Crystal Structure Of Pdz3 Domain Of Psd-95 Protein Complexed With A Peptide Ligand Kketwv >gnl|BL_ORD_ID|279851 Chain A, Higher Resolution Crystal Structure Of The Third Pdz Domain Of Post Synaptic Psd-95 Protein	0.0392049	0.187314	0.167277	0.421009	#
comp2905_c0_seq1	gi|432949830|ref|XP_004084279.1|PREDICTED: protein turtle homolog B-like, partial [Oryzias latipes]	0.34	0.516453	1.06551	0.98719	#
comp2925_c0_seq1	gi|432851814|ref|XP_004067098.1|PREDICTED: cadherin-15-like [Oryzias latipes]	0.0685267	0.116025	0.151818	0.101466	#
comp2925_c1_seq1	gi|498950048|ref|XP_004543588.1|PREDICTED: cadherin-15-like [Maylandia zebra]	0.304785	0.706645	1.23543	0.920897	#
comp2927_c0_seq1	gi|170576679|ref|XP_001893725.1|GDP-L-fucose synthetase [Brugia malayi] >gnl|BL_ORD_ID|621068 GDP-L-fucose synthetase, putative [Brugia malayi]	0.296154	Inf	Inf	Inf	#
comp2934_c0_seq1	gi|17508217|ref|NP_490842.1|Protein SMO-1 [Caenorhabditis elegans] >gnl|BL_ORD_ID|18907 RecName: Full=Small ubiquitin-related modifier; Short=SUMO; AltName: Full=Ubiquitin-like protein SMT3; Flags: Precursor >gnl|BL_ORD_ID|18907 ubiquitin-like protein [Caenorhabditis elegans] >gnl|BL_ORD_ID|18907 ubiquitin-like protein [Caenorhabditis elegans] >gnl|BL_ORD_ID|18907 Protein SMO-1 [Caenorhabditis el…	1.31476	Inf	Inf	Inf	#
comp2941_c0_seq1	gi|410915120|ref|XP_003971035.1|PREDICTED: claudin-4-like [Takifugu rubripes] >gnl|BL_ORD_ID|208498 claudin 3d [Takifugu rubripes]	0.995179	3.04745	3.04694	3.00363	#
comp2956_c0_seq1	gi|298258202|gb|ADI72210.1|RH2B opsin [Maylandia barlowi] >gnl|BL_ORD_ID|1349298 RH2B opsin [Maylandia barlowi] >gnl|BL_ORD_ID|1349298 RH2B opsin [Maylandia barlowi]	0.507983	0.511128	1.12599	1.68295	#
comp2961_c0_seq1	gi|498938251|ref|XP_004541606.1|PREDICTED: nephrin-like isoform X2 [Maylandia zebra]	0.698166	1.55172	1.57096	1.16856	#
comp2969_c0_seq1	gi|499020706|ref|XP_004561133.1|PREDICTED: hairy/enhancer-of-split related with YRPW motif protein 2-like [Maylandia zebra]	0.60587	2.08171	2.51881	2.33412	#
comp3012_c0_seq1	gi|6680606|ref|NP_032497.1|keratin, type I cytoskeletal 19 [Mus musculus] >gnl|BL_ORD_ID|436738 RecName: Full=Keratin, type I cytoskeletal 19; AltName: Full=Cytokeratin-19; Short=CK-19; AltName: Full=Keratin-19; Short=K19 >gnl|BL_ORD_ID|436738 keratin 19, partial [Mus musculus] >gnl|BL_ORD_ID|436738 cytokeratin [Mus musculus] >gnl|BL_ORD_ID|436738 Keratin 19 [Mus musculus] >gnl|BL_ORD_ID|436738 K…	Inf	0.344883	Inf	Inf	#
comp3013_c0_seq1	gi|256068342|ref|XP_002570771.1|tubulin subunit alpha [Schistosoma mansoni]	0.106816	0.377235	0.267258	0.172837	#
comp3013_c1_seq1	gi|340536244|gb|AEK48259.1|alpha-tubulin [Cochliomyia hominivorax]	0.144598	0.296196	0.381549	0.34306	#
comp3034_c0_seq1	gi|348512499|ref|XP_003443780.1|PREDICTED: CUB and sushi domain-containing protein 3-like [Oreochromis niloticus]	0.65191	1.22986	1.14372	1.18568	#
comp3054_c0_seq1	gi|410918331|ref|XP_003972639.1|PREDICTED: transcription activator BRG1-like [Takifugu rubripes]	0.149158	0.479126	1.01904	0.846416	#
comp3063_c0_seq1	gi|345311881|ref|XP_001521059.2|PREDICTED: aquaporin-1-like [Ornithorhynchus anatinus]	0.0685267	0.192781	0.151818	0.0508469	#
comp3074_c0_seq1	gi|499020949|ref|XP_004561254.1|PREDICTED: uncharacterized protein LOC101470938 isoform X1 [Maylandia zebra] >gnl|BL_ORD_ID|1057529 PREDICTED: uncharacterized protein LOC101470938 isoform X2 [Maylandia zebra]	0.0970309	0.463094	0.632735	0.597605	#
comp3084_c0_seq1	gi|47227732|emb|CAG08895.1|unnamed protein product [Tetraodon nigroviridis]	0.550065	1.4092	2.01798	1.76661	#
comp3098_c1_seq1	gi|410929053|ref|XP_003977914.1|PREDICTED: DEP domain-containing protein 7-like [Takifugu rubripes]	0.113744	0.350281	0.389128	0.303881	#
comp3107_c0_seq1	gi|499045188|ref|XP_004573185.1|PREDICTED: regulator of G-protein signaling 9-like [Maylandia zebra]	0.177377	1.62477	1.18967	1.33503	#
comp3110_c0_seq1	gi|498973985|ref|XP_004527699.1|PREDICTED: uvrABC system protein A-like [Ceratitis capitata]	0.0586098	0.165422	0.472165	0.431253	#
comp3120_c0_seq1	gi|498990095|ref|XP_004552170.1|PREDICTED: collagen alpha-1(XI) chain-like isoform X2 [Maylandia zebra]	0.350615	1.13917	1.14726	0.848492	#
comp3176_c0_seq1	gi|432851620|ref|XP_004067001.1|PREDICTED: A disintegrin and metalloproteinase with thrombospondin motifs 7-like [Oryzias latipes]	0.437974	1.40426	2.72846	2.04106	#
comp3186_c0_seq1	gi|499034040|ref|XP_004567705.1|PREDICTED: unconventional myosin-Vc-like [Maylandia zebra]	0.361663	1.00183	0.710332	1.10895	#
comp3195_c0_seq1	gi|47210210|emb|CAF96441.1|unnamed protein product [Tetraodon nigroviridis]	0.407022	1.31987	0.94717	1.33702	#
comp3199_c1_seq1	gi|393910389|gb|EJD75854.1|hypothetical protein LOAG_17066 [Loa loa]	0.280494	Inf	Inf	Inf	#
comp3220_c0_seq1	gi|348511071|ref|XP_003443068.1|PREDICTED: probable cationic amino acid transporter-like [Oreochromis niloticus]	0.0172845	0.344883	Inf	Inf	#
comp3248_c0_seq1	gi|348511055|ref|XP_003443060.1|PREDICTED: pentraxin-related protein PTX3-like [Oreochromis niloticus]	0.263763	1.93612	1.83675	1.82407	#
comp3251_c0_seq1	gi|410928229|ref|XP_003977503.1|PREDICTED: kunitz-type protease inhibitor 1-like [Takifugu rubripes]	0.548982	1.28994	1.96229	0.808983	#
comp3254_c0_seq1	gi|348506946|ref|XP_003441018.1|PREDICTED: probable ribonuclease ZC3H12C-like [Oreochromis niloticus]	0.372195	0.971094	1.16848	1.20277	#
comp3266_c0_seq1	gi|47217013|emb|CAG01641.1|unnamed protein product [Tetraodon nigroviridis]	0.348496	1.05288	1.00112	1.78802	#
comp3280_c0_seq1	gi|307133512|dbj|BAJ19018.1|cytoplasmic polyadenylation element binding protein 4 variant [Homo sapiens]	0.11605	0.328676	0.347381	0.607688	#
comp3294_c0_seq1	gi|499009988|ref|XP_004557109.1|PREDICTED: putative claudin-24-like [Maylandia zebra]	0.976604	2.15151	2.26341	4.16468	#
comp3315_c0_seq1	gi|348525819|ref|XP_003450419.1|PREDICTED: kin of IRRE-like protein 1-like [Oreochromis niloticus]	0.134942	0.643576	0.791054	0.617761	#
comp3324_c0_seq1	gi|443687977|gb|ELT90801.1|hypothetical protein CAPTEDRAFT_86125, partial [Capitella teleta]	0.0854067	0.569582	0.449579	0.15186	#
comp3335_c0_seq1	gi|47214122|emb|CAG01380.1|unnamed protein product [Tetraodon nigroviridis]	0.070869	0.132513	0.159551	0.0614346	#
comp3350_c0_seq1	gi|499034504|ref|XP_004567933.1|PREDICTED: microtubule-associated serine/threonine-protein kinase 1-like isoform X1 [Maylandia zebra]	1.07641	3.82827	3.35567	3.11512	#
comp3356_c0_seq1	gi|47230221|emb|CAG10635.1|unnamed protein product [Tetraodon nigroviridis]	0.255003	1.22986	1.50261	0.791262	#
comp3395_c0_seq1	gi|348545410|ref|XP_003460173.1|PREDICTED: hypothetical protein LOC100706256 [Oreochromis niloticus]	0.22584	0.258196	0.381549	0.243758	#
comp3396_c0_seq1	gi|348508885|ref|XP_003441983.1|PREDICTED: GDNF family receptor alpha-1-like [Oreochromis niloticus]	0.633544	1.88401	2.18973	3.49439	#
comp3401_c0_seq1	gi|301632531|ref|XP_002945336.1|PREDICTED: alkaline protease secretion protein AprF-like [Xenopus (Silurana) tropicalis]	0.090062	0.339483	0.415614	0.421009	#
comp3406_c0_seq1	gi|260833512|ref|XP_002611701.1|hypothetical protein BRAFLDRAFT_56804 [Branchiostoma floridae] >gnl|BL_ORD_ID|985489 hypothetical protein BRAFLDRAFT_56804 [Branchiostoma floridae]	0.070869	0.247317	0.109199	0.112007	#
comp3422_c0_seq1	gi|498949360|ref|XP_004543479.1|PREDICTED: vascular endothelial growth factor D-like [Maylandia zebra]	0.142316	0.393379	0.274913	0.864048	#
comp3424_c0_seq1	gi|432911867|ref|XP_004078759.1|PREDICTED: band 4.1-like protein 3-like [Oryzias latipes]	0.288688	0.59606	0.772759	1.21983	#
comp3430_c1_seq1	gi|308449992|ref|XP_003088146.1|hypothetical protein CRE_22251 [Caenorhabditis remanei] >gnl|BL_ORD_ID|1484940 hypothetical protein CRE_22251 [Caenorhabditis remanei]	0.17512	0.241875	0.569525	0.577413	#
comp3439_c0_seq1	gi|348530058|ref|XP_003452528.1|PREDICTED: E3 ubiquitin-protein ligase RNF115-like [Oreochromis niloticus]	0.553997	2.01149	2.24104	1.82786	#
comp3445_c0_seq1	gi|268578145|ref|XP_002644055.1|C. briggsae CBR-TTR-31 protein [Caenorhabditis briggsae]	0.264746	Inf	Inf	Inf	#
comp3459_c0_seq1	gi|308446638|ref|XP_003087228.1|hypothetical protein CRE_26046 [Caenorhabditis remanei] >gnl|BL_ORD_ID|1494885 hypothetical protein CRE_26046 [Caenorhabditis remanei]	0.0539031	0.285351	0.309297	0.361514	#
comp3459_c1_seq1	gi|308445993|ref|XP_003087069.1|hypothetical protein CRE_21112 [Caenorhabditis remanei] >gnl|BL_ORD_ID|1498632 hypothetical protein [Acinetobacter guillouiae] >gnl|BL_ORD_ID|1498632 hypothetical protein CRE_21112 [Caenorhabditis remanei] >gnl|BL_ORD_ID|1498632 hypothetical protein F964_02382 [Acinetobacter guillouiae NIPH 991]	0.0586098	0.165422	0.52095	0.332735	#
comp3525_c1_seq1	gi|308467372|ref|XP_003095934.1|CRE-HAR-1 protein [Caenorhabditis remanei] >gnl|BL_ORD_ID|1479837 CRE-HAR-1 protein [Caenorhabditis remanei]	0.264746	Inf	Inf	Inf	#
comp3528_c0_seq1	gi|425684928|pdb|2ZNC|AChain A, Murine Carbonic Anhydrase Iv >gnl|BL_ORD_ID|531819 Chain A, Murine Carbonic Anhydrase Iv Complexed With Brinzolamide	Inf	0.307032	Inf	Inf	#
comp3545_c0_seq1	gi|348523934|ref|XP_003449478.1|PREDICTED: glutamate receptor delta-1 subunit-like [Oreochromis niloticus]	0.290855	1.32983	1.99508	1.27484	#
comp3573_c0_seq1	gi|499035515|ref|XP_004568430.1|PREDICTED: secreted frizzled-related protein 2-like [Maylandia zebra]	0.218682	0.511128	0.558334	0.6759	#
comp3573_c1_seq1	gi|47216286|emb|CAF96582.1|unnamed protein product [Tetraodon nigroviridis]	0.0392049	0.187314	0.562066	0.172837	#
comp3576_c0_seq1	gi|348514351|ref|XP_003444704.1|PREDICTED: protocadherin Fat 4-like [Oreochromis niloticus]	Inf	0.269065	0.101433	Inf	#
comp3581_c0_seq1	gi|94470471|gb|ABF20546.1|transposase [Strongylocentrotus purpuratus]	0.268624	0.785025	1.04052	0.541187	#
comp3582_c0_seq1	gi|498973591|ref|XP_004527600.1|PREDICTED: ATP-dependent protease ATPase subunit HslU-like [Ceratitis capitata]	0.0196688	0.0940081	0.358782	0.262376	#
comp3594_c0_seq1	gi|410913041|ref|XP_003969997.1|PREDICTED: amyloid beta A4 precursor protein-binding family A member 2-like [Takifugu rubripes]	0.070869	0.132513	0.159551	0.0614346	#
comp3594_c1_seq1	gi|498948079|ref|XP_004543274.1|PREDICTED: amyloid beta A4 precursor protein-binding family A member 2-like [Maylandia zebra]	0.070869	0.285351	0.358782	0.0614346	#
comp3602_c0_seq1	gi|47224633|emb|CAG03617.1|unnamed protein product [Tetraodon nigroviridis]	0.517957	1.2399	1.78679	1.10135	#
comp3623_c0_seq1	gi|499038261|ref|XP_004569776.1|PREDICTED: gamma-enolase-like isoform X2 [Maylandia zebra]	0.15371	0.659374	0.750765	0.86612	#
comp3638_c1_seq1	gi|499043051|ref|XP_004572130.1|PREDICTED: zinc finger protein PLAG1-like [Maylandia zebra]	0.0970309	0.463094	0.339775	0.500558	#
comp3640_c0_seq1	gi|47219531|emb|CAG09885.1|unnamed protein product [Tetraodon nigroviridis]	0.308608	1.34475	1.78679	1.05512	#
comp3642_c0_seq1	gi|498951685|ref|XP_004543850.1|PREDICTED: coiled-coil domain-containing protein 92-like [Maylandia zebra]	0.378494	1.71182	1.59477	1.50139	#
comp3643_c0_seq1	gi|499032451|ref|XP_004566927.1|PREDICTED: proteinase-activated receptor 2-like [Maylandia zebra]	0.464309	1.16443	1.35421	1.76995	#
comp3644_c0_seq1	gi|312106853|ref|XP_003150796.1|major facilitator superfamily transporter [Loa loa]	0.342604	Inf	Inf	Inf	#
comp3644_c1_seq1	gi|402578540|gb|EJW72494.1|hypothetical protein WUBG_16598, partial [Wuchereria bancrofti]	0.135457	Inf	Inf	Inf	#
comp3665_c0_seq1	gi|499016620|ref|XP_004559115.1|PREDICTED: amphoterin-induced protein 3-like [Maylandia zebra]	0.134942	0.382619	0.695592	0.713788	#
comp3668_c0_seq1	gi|326679019|ref|XP_002666474.2|PREDICTED: hypothetical protein LOC100001324 [Danio rerio]	0.209778	1.5566	1.85667	1.24437	#
comp3678_c0_seq1	gi|115623773|ref|XP_791058.2|PREDICTED: sulfite oxidase-like [Strongylocentrotus purpuratus]	0.0877353	0.473784	0.259598	0.262376	#
comp3678_c1_seq1	gi|340375493|ref|XP_003386269.1|PREDICTED: probable sulfite oxidase, mitochondrial-like [Amphimedon queenslandica]	0.0392049	0.148978	0.415614	0.663769	#
comp3679_c0_seq1	gi|432860239|ref|XP_004069460.1|PREDICTED: solute carrier family 13 member 1-like [Oryzias latipes]	0.12577	0.355677	0.809319	0.480187	#
comp3685_c0_seq1	gi|268570180|ref|XP_002640711.1|Hypothetical protein CBG19778 [Caenorhabditis briggsae]	0.660736	Inf	Inf	Inf	#
comp3691_c0_seq1	gi|341879775|gb|EGT35710.1|CBN-LET-721 protein [Caenorhabditis brenneri]	0.491946	Inf	Inf	Inf	#
comp3710_c0_seq1	gi|432962502|ref|XP_004086701.1|PREDICTED: plectin-like [Oryzias latipes]	0.332653	0.909389	1.14372	1.09374	#
comp3720_c1_seq1	gi|47225781|emb|CAF98261.1|unnamed protein product [Tetraodon nigroviridis]	0.0172845	Inf	Inf	1.11452	#
comp3731_c0_seq1	gi|348533973|ref|XP_003454478.1|PREDICTED: rap guanine nucleotide exchange factor 5 [Oreochromis niloticus]	0.17512	0.317859	0.274913	0.283148	#
comp3747_c0_seq1	gi|348513621|ref|XP_003444340.1|PREDICTED: gamma-aminobutyric acid receptor subunit alpha-5 [Oreochromis niloticus]	0.311725	Inf	Inf	Inf	#
comp3747_c1_seq1	gi|221272566|emb|CAP70068.1|GABAA receptor subunit alpha 5a [Carassius carassius]	0.18464	Inf	Inf	Inf	#
comp3752_c0_seq1	gi|498962541|ref|XP_004545636.1|PREDICTED: nuclear RNA export factor 1-like isoform X1 [Maylandia zebra]	0.0172845	0.116025	0.101433	Inf	#
comp3782_c1_seq1	gi|498976310|ref|XP_004528289.1|PREDICTED: nickel and cobalt resistance protein CnrC-like [Ceratitis capitata]	0.205316	0.377235	0.990351	0.371813	#
comp3814_c0_seq1	gi|317418557|emb|CBN80595.1|Phosphatase and actin regulator 3 [Dicentrarchus labrax]	0.640962	0.521776	0.957981	0.731635	#
comp3814_c0_seq2	gi|47227386|emb|CAF96935.1|unnamed protein product [Tetraodon nigroviridis]	0.757975	0.377235	0.610466	0.421009	#
comp3820_c1_seq1	gi|348535624|ref|XP_003455299.1|PREDICTED: hypothetical protein LOC100704554 [Oreochromis niloticus]	0.245719	0.883585	0.929129	0.868192	#
comp3833_c0_seq1	gi|470661104|ref|XP_004332000.1|PREDICTED: plexin-A1-like, partial [Tursiops truncatus]	0.417379	1.28994	1.12244	2.03735	#
comp3868_c0_seq1	gi|326680826|ref|XP_002661892.2|PREDICTED: hypothetical protein LOC100329443 [Danio rerio]	0.221403	0.339483	0.754434	0.469988	#
comp3875_c0_seq1	gi|499035752|ref|XP_004568546.1|PREDICTED: WD repeat-containing protein 37-like isoform X5 [Maylandia zebra]	0.317683	1.22986	0.812969	0.838628	#
comp3876_c0_seq1	gi|402593136|gb|EJW87063.1|L-asparaginase [Wuchereria bancrofti]	0.477379	Inf	Inf	Inf	#
comp3876_c1_seq1	gi|341882987|gb|EGT38922.1|hypothetical protein CAEBREN_28810 [Caenorhabditis brenneri]	0.200846	Inf	Inf	Inf	#
comp3910_c0_seq1	gi|410929295|ref|XP_003978035.1|PREDICTED: protein FAM69B-like [Takifugu rubripes]	0.181884	0.441685	0.396702	0.363683	#
comp3910_c1_seq1	gi|432885701|ref|XP_004074723.1|PREDICTED: protein FAM69B-like [Oryzias latipes]	0.0778847	0.409502	0.57698	0.34306	#
comp3914_c0_seq1	gi|348534379|ref|XP_003454679.1|PREDICTED: keratin, type I cytoskeletal 17-like [Oreochromis niloticus]	0.151435	0.382619	0.453346	0.520891	#
comp3947_c0_seq1	gi|209961126|gb|ACJ01792.1|beta tubulin isotype 1 [Ascaris lumbricoides]	0.342604	Inf	Inf	Inf	#
comp3949_c0_seq1	gi|432849075|ref|XP_004066520.1|PREDICTED: alpha-2-macroglobulin-like protein 1-like [Oryzias latipes]	0.0970309	0.722361	1.01188	0.549188	#
comp3952_c0_seq1	gi|9967319|dbj|BAB12359.1|hypothetical protein [Macaca fascicularis]	0.0196688	0.170899	0.259598	0.0614346	#
comp3964_c0_seq1	gi|341886312|gb|EGT42247.1|hypothetical protein CAEBREN_16716 [Caenorhabditis brenneri]	0.84461	Inf	Inf	Inf	#
comp3976_c0_seq1	gi|348508392|ref|XP_003441738.1|PREDICTED: hypothetical protein LOC100690809 [Oreochromis niloticus]	0.565117	0.511128	0.558334	0.723765	#
comp3999_c1_seq1	gi|499032112|ref|XP_004566759.1|PREDICTED: uncharacterized protein LOC101487419 [Maylandia zebra]	0.326728	0.382619	0.502211	1.36327	#
comp4009_c0_seq1	gi|499022667|ref|XP_004562099.1|PREDICTED: neuromedin-U receptor 1-like, partial [Maylandia zebra]	0.134942	0.935138	0.599315	3.17578	#
comp4059_c0_seq1	gi|153791787|ref|NP_001093493.1|uncharacterized protein LOC566474 [Danio rerio] >gnl|BL_ORD_ID|492378 RecName: Full=Protein broad-minded	Inf	0.0774697	0.151818	0.0508469	#
comp4059_c1_seq1	gi|348538376|ref|XP_003456668.1|PREDICTED: protein broad-minded-like [Oreochromis niloticus]	0.246214	0.40413	0.972379	0.893543	#
comp4060_c0_seq1	gi|348511101|ref|XP_003443083.1|PREDICTED: homeobox protein Nkx-2.8-like [Oreochromis niloticus]	0.151947	Inf	Inf	Inf	#
comp4068_c0_seq1	gi|149019778|gb|EDL77926.1|rCG36759, isoform CRA_b [Rattus norvegicus]	0.198105	0.701402	1.06551	0.940468	#
comp4068_c1_seq1	gi|42476225|ref|NP_840089.2|probable palmitoyltransferase ZDHHC8 [Danio rerio] >gnl|BL_ORD_ID|297706 Zinc finger, DHHC domain containing 5 [Danio rerio] >gnl|BL_ORD_ID|297706 membrane-associated DHHC8 zinc finger protein [Danio rerio]	0.0196688	0.0553844	0.209683	0.162353	#
comp4093_c0_seq1	gi|348520943|ref|XP_003447986.1|PREDICTED: hypothetical protein LOC100692175 [Oreochromis niloticus]	0.348496	1.33481	1.09402	1.16453	#
comp4119_c0_seq2	gi|498932973|ref|XP_004540326.1|PREDICTED: tubulin polyglutamylase complex subunit 1-like [Maylandia zebra]	1.05187	1.58099	1.49233	2.21352	#
comp4120_c0_seq1	gi|498986396|ref|XP_004551273.1|PREDICTED: pleckstrin homology domain-containing family B member 1-like [Maylandia zebra]	Inf	Inf	0.595596	0.202029	#
comp4120_c0_seq2	gi|348532520|ref|XP_003453754.1|PREDICTED: pleckstrin homology domain-containing family B member 1-like [Oreochromis niloticus]	0.255003	0.617201	1.41312	0.791262	#
comp4122_c0_seq1	gi|498926019|ref|XP_004538586.1|PREDICTED: one cut domain family member 2-like [Maylandia zebra]	0.589353	0.955697	3.01138	2.25994	#
comp4134_c0_seq1	gi|348514349|ref|XP_003444703.1|PREDICTED: protocadherin alpha-8-like [Oreochromis niloticus]	0.186889	0.36107	0.309297	0.162353	#
comp4137_c1_seq1	gi|499027042|ref|XP_004564259.1|PREDICTED: mast/stem cell growth factor receptor kita-like isoform X2 [Maylandia zebra]	0.070869	0.247317	0.159551	0.557183	#
comp4140_c1_seq1	gi|47223756|emb|CAF98526.1|unnamed protein product [Tetraodon nigroviridis]	0.181884	0.516453	0.543395	0.65585	#
comp4196_c0_seq1	gi|47208325|emb|CAF91765.1|unnamed protein product [Tetraodon nigroviridis]	0.184135	0.717125	1.43729	0.856272	#
comp4201_c0_seq1	gi|470642930|ref|XP_004326084.1|PREDICTED: ras-specific guanine nucleotide-releasing factor 2, partial [Tursiops truncatus]	0.767215	2.624	2.80144	4.17885	#
comp4205_c0_seq1	gi|410924790|ref|XP_003975864.1|PREDICTED: uncharacterized protein LOC101061304 [Takifugu rubripes]	0.246214	0.919695	0.972379	0.510729	#
comp4216_c0_seq1	gi|432921413|ref|XP_004080145.1|PREDICTED: uncharacterized protein LOC101158390 [Oryzias latipes]	0.140031	0.452394	0.990351	0.469988	#
comp4217_c0_seq1	gi|410907463|ref|XP_003967211.1|PREDICTED: beta-1,4-N-acetylgalactosaminyltransferase 3-like [Takifugu rubripes]	0.43433	1.58099	1.31243	1.21231	#
comp4241_c0_seq1	gi|229365832|gb|ACQ57896.1|Anterior gradient protein 2 homolog precursor [Anoplopoma fimbria]	1.34332	1.13411	1.39237	1.96332	#
comp4291_c0_seq1	gi|410902577|ref|XP_003964770.1|PREDICTED: rho GTPase-activating protein 44-like [Takifugu rubripes]	0.241314	0.88875	1.05481	0.753641	#
comp4304_c0_seq1	gi|443731157|gb|ELU16394.1|hypothetical protein CAPTEDRAFT_138681, partial [Capitella teleta]	0.0586098	0.203707	0.274913	0.382103	#
comp4315_c0_seq1	gi|317419650|emb|CBN81687.1|Homeobox protein MOX-1 [Dicentrarchus labrax]	0.241809	0.334081	0.381549	0.587514	#
comp4316_c0_seq1	gi|312067613|ref|XP_003136825.1|hypothetical protein LOAG_01238 [Loa loa] >gnl|BL_ORD_ID|1468245 hypothetical protein LOAG_01238 [Loa loa]	1.07414	Inf	Inf	Inf	#
comp4346_c0_seq1	gi|348541075|ref|XP_003458012.1|PREDICTED: target of Nesh-SH3-like [Oreochromis niloticus]	0.11605	0.738058	0.640148	0.65585	#
comp4346_c0_seq2	gi|499045319|ref|XP_004573248.1|PREDICTED: target of Nesh-SH3-like isoform X8 [Maylandia zebra]	0.104503	0.209167	0.0586275	0.262376	#
comp4352_c1_seq1	gi|158253975|gb|AAI53961.1|LOC798876 protein [Danio rerio]	0.149158	0.366461	0.543395	0.363683	#
comp4372_c1_seq1	gi|498994701|ref|XP_004553314.1|PREDICTED: beta-1,4-N-acetylgalactosaminyltransferase 3-like [Maylandia zebra]	0.378965	1.33481	1.14017	0.979503	#
comp4373_c0_seq1	gi|47220219|emb|CAF98984.1|unnamed protein product [Tetraodon nigroviridis]	0.0392049	0.527097	0.513458	0.3224	#
comp4374_c0_seq1	gi|348518261|ref|XP_003446650.1|PREDICTED: striated muscle preferentially expressed protein kinase-like [Oreochromis niloticus]	0.149158	0.774603	0.543395	0.65585	#
comp4383_c1_seq1	gi|410910542|ref|XP_003968749.1|PREDICTED: WD repeat-containing protein 20-like [Takifugu rubripes]	0.0562574	0.339483	0.11696	0.3224	#
comp4388_c0_seq1	gi|498964923|ref|XP_004546099.1|PREDICTED: glutamate receptor-interacting protein 2-like isoform X4 [Maylandia zebra]	0.0685267	0.307032	0.400487	0.3017	#
comp4398_c0_seq1	gi|410897303|ref|XP_003962138.1|PREDICTED: extended synaptotagmin-3-like [Takifugu rubripes]	0.367987	1.01206	1.24596	1.32014	#
comp4399_c0_seq1	gi|410917950|ref|XP_003972449.1|PREDICTED: zinc finger protein basonuclin-2-like [Takifugu rubripes]	0.334785	1.20977	1.19672	1.55497	#
comp4399_c1_seq1	gi|498978942|ref|XP_004549449.1|PREDICTED: zinc finger protein basonuclin-2-like isoform X4 [Maylandia zebra]	0.602016	2.02088	2.5871	1.98292	#
comp4419_c0_seq1	gi|312070194|ref|XP_003138033.1|Csnk2b protein [Loa loa]	0.931713	Inf	Inf	Inf	#
comp4422_c0_seq1	gi|498943302|ref|XP_004542513.1|PREDICTED: ephrin type-A receptor 3-like isoform X1 [Maylandia zebra]	0.977519	3.24694	4.19616	4.33737	#
comp4427_c0_seq1	gi|499030402|ref|XP_004565914.1|PREDICTED: LOW QUALITY PROTEIN: tubulin polyglutamylase ttll6-like [Maylandia zebra]	0.317683	0.836998	1.00112	0.885789	#
comp4432_c0_seq1	gi|301629169|ref|XP_002943721.1|PREDICTED: ureidoglycolate lyase-like [Xenopus (Silurana) tropicalis] >gnl|BL_ORD_ID|1387732 PREDICTED: ureidoglycolate lyase-like [Xenopus (Silurana) tropicalis]	0.0344664	0.0774697	0.301665	Inf	#
comp4432_c1_seq1	gi|498994910|ref|XP_004532975.1|PREDICTED: ureidoglycolate lyase-like [Ceratitis capitata]	Inf	0.0774697	0.251933	0.101466	#
comp4448_c0_seq1	gi|348515343|ref|XP_003445199.1|PREDICTED: dystrophin-related protein 2 [Oreochromis niloticus]	0.604809	0.899074	1.75	1.06479	#
comp4448_c1_seq1	gi|498964147|ref|XP_004545951.1|PREDICTED: dystrophin-related protein 2-like [Maylandia zebra]	0.156494	0.187314	0.267258	0.172837	#
comp4451_c0_seq1	gi|348528907|ref|XP_003451957.1|PREDICTED: hypothetical protein LOC100711676 [Oreochromis niloticus]	0.0562574	0.301616	0.267258	0.122537	#
comp4452_c0_seq1	gi|498924952|ref|XP_004538315.1|PREDICTED: breakpoint cluster region protein-like [Maylandia zebra]	0.926422	2.2347	2.82263	2.57066	#
comp4462_c0_seq1	gi|498942383|ref|XP_004542366.1|PREDICTED: stathmin-4-like [Maylandia zebra]	0.559882	1.85549	1.75	2.06746	#
comp4471_c0_seq1	gi|432878424|ref|XP_004073318.1|PREDICTED: reticulon-4 receptor-like 2-like [Oryzias latipes]	0.264746	0.116025	Inf	0.0508469	#
comp4471_c1_seq1	gi|47215689|emb|CAG04773.1|unnamed protein product [Tetraodon nigroviridis]	0.331479	0.148978	0.167277	0.272767	#
comp4474_c0_seq1	gi|340812351|gb|AEK76077.1|sarcoplasmic reticulum calcium ATPase 1 [Siniperca chuatsi]	0.337394	1.97387	1.42694	0.858346	#
comp4518_c1_seq1	gi|410901769|ref|XP_003964368.1|PREDICTED: caskin-1-like [Takifugu rubripes]	0.232482	0.971094	1.25648	1.22735	#
comp4521_c0_seq1	gi|355748550|gb|EHH53033.1|hypothetical protein EGM_13591, partial [Macaca fascicularis]	0.299503	0.857725	0.997531	0.944583	#
comp4534_c0_seq1	gi|47200349|emb|CAF89106.1|unnamed protein product [Tetraodon nigroviridis]	0.142316	0.317859	0.324546	0.382103	#
comp4534_c1_seq1	gi|292622124|ref|XP_691467.4|PREDICTED: myosin-10-like [Danio rerio]	0.128066	0.633033	0.381549	0.293519	#
comp4547_c0_seq1	gi|317420021|emb|CBN82057.1|Charged multivesicular body protein 4c [Dicentrarchus labrax]	0.318165	0.355677	0.472165	0.283148	#
comp4550_c0_seq1	gi|348529922|ref|XP_003452461.1|PREDICTED: DNA damage-inducible transcript 4-like protein-like [Oreochromis niloticus]	1.32334	4.66283	5.27321	4.42342	#
comp4570_c0_seq1	gi|326675975|ref|XP_003200478.1|PREDICTED: hypothetical protein LOC100535296 [Danio rerio]	0.161035	0.852547	0.528436	0.539052	#
comp4580_c1_seq1	gi|432857533|ref|XP_004068697.1|PREDICTED: synapsin-2-like [Oryzias latipes]	0.113744	0.274496	0.339775	0.353376	#
comp4618_c0_seq1	gi|499043047|ref|XP_004572128.1|PREDICTED: rho guanine nucleotide exchange factor 4-like isoform X1 [Maylandia zebra]	0.0732095	0.339483	0.316924	0.371813	#
comp4626_c0_seq1	gi|498981167|ref|XP_004549994.1|PREDICTED: cardiomyopathy-associated protein 5-like [Maylandia zebra]	0.309091	0.701402	0.347381	0.363683	#
comp4635_c1_seq1	gi|499043310|ref|XP_004572257.1|PREDICTED: dynein heavy chain 2, axonemal-like [Maylandia zebra]	0.339522	1.75511	1.47859	1.23887	#
comp4654_c0_seq1	gi|348510491|ref|XP_003442779.1|PREDICTED: semaphorin-3F-like [Oreochromis niloticus]	0.455254	1.17452	1.01188	1.24087	#
comp4654_c0_seq2	gi|499042775|ref|XP_004571994.1|PREDICTED: semaphorin-3F-like isoform X5 [Maylandia zebra]	0.0970309	0.574882	0.8712	0.977452	#
comp4682_c0_seq1	gi|47215635|emb|CAG01352.1|unnamed protein product [Tetraodon nigroviridis]	0.104503	0.36107	0.651259	0.212476	#
comp4714_c0_seq1	gi|348524158|ref|XP_003449590.1|PREDICTED: abl interactor 1-like [Oreochromis niloticus]	0.234693	0.659374	0.798364	0.960003	#
comp4721_c0_seq1	gi|410909976|ref|XP_003968466.1|PREDICTED: calpain-8-like [Takifugu rubripes]	0.22584	0.960832	0.816617	0.731635	#
comp4743_c0_seq1	gi|71834338|ref|NP_001025262.1|protein kinase C zeta type [Danio rerio] >gnl|BL_ORD_ID|351972 atypical protein kinase C zeta [Danio rerio]	0.232482	0.753733	1.11889	0.856272	#
comp4751_c0_seq1	gi|74095951|ref|NP_001027818.1|ammonium transporter Rh type B [Takifugu rubripes] >gnl|BL_ORD_ID|154961 RHBG [Takifugu rubripes]	0.377339	0.110525	0.11696	0.222913	#
comp4751_c0_seq2	gi|47186682|emb|CAF92217.1|unnamed protein product [Tetraodon nigroviridis]	0.264746	Inf	Inf	Inf	#
comp4775_c1_seq1	gi|432866372|ref|XP_004070818.1|PREDICTED: monoacylglycerol lipase ABHD6-like [Oryzias latipes]	0.172862	0.339483	1.44763	1.08765	#
comp4785_c0_seq1	gi|499022784|ref|XP_004562157.1|PREDICTED: contactin-associated protein-like 4-like [Maylandia zebra]	0.218682	0.511128	0.460878	0.482333	#
comp4801_c0_seq1	gi|499041351|ref|XP_004571294.1|PREDICTED: myosin-10-like isoform X1 [Maylandia zebra] >gnl|BL_ORD_ID|1066042 PREDICTED: myosin-10-like isoform X2 [Maylandia zebra]	0.306455	0.976222	2.20579	1.54379	#
comp4803_c0_seq1	gi|45861840|gb|AAS78709.1|reverse transcriptase [Kryptolebias marmoratus]	0.363773	0.909389	0.669752	0.932747	#
comp4804_c0_seq1	gi|317418814|emb|CBN80852.1|Uncharacterized protein [Dicentrarchus labrax]	0.144598	0.258196	0.332163	0.34306	#
comp4805_c0_seq1	gi|499032054|ref|XP_004566730.1|PREDICTED: E3 ubiquitin-protein ligase ZNRF3-like isoform X1 [Maylandia zebra]	0.184135	0.826621	0.599315	0.520891	#
comp4829_c0_seq1	gi|432917471|ref|XP_004079525.1|PREDICTED: latrophilin-2-like [Oryzias latipes]	0.0877353	0.247317	0.309297	0.212476	#
comp4841_c0_seq1	gi|410911994|ref|XP_003969475.1|PREDICTED: neuropilin and tolloid-like protein 2-like [Takifugu rubripes]	0.33052	1.35469	1.40967	1.40278	#
comp4841_c1_seq1	gi|47220867|emb|CAG03074.1|unnamed protein product [Tetraodon nigroviridis]	0.391518	1.89824	1.36463	1.31269	#
comp4859_c0_seq1	gi|499035429|ref|XP_004568388.1|PREDICTED: protein sidekick-1-like isoform X3 [Maylandia zebra]	0.523923	2.38567	1.6321	1.79894	#
comp4859_c1_seq1	gi|348537072|ref|XP_003456019.1|PREDICTED: protein sidekick-1-like [Oreochromis niloticus]	0.277831	1.02738	1.01904	1.21782	#
comp4874_c0_seq1	gi|499042529|ref|XP_004571872.1|PREDICTED: hemicentin-1-like [Maylandia zebra]	0.0344664	0.230982	0.201985	0.498415	#
comp4936_c0_seq1	gi|499030156|ref|XP_004565792.1|PREDICTED: RNA-binding protein MEX3B-like [Maylandia zebra]	0.697748	2.24851	2.66724	2.71969	#
comp4943_c0_seq1	gi|498943172|ref|XP_004542492.1|PREDICTED: calsyntenin-2-like [Maylandia zebra]	0.259386	0.648844	0.732404	0.715889	#
comp4961_c1_seq1	gi|348542586|ref|XP_003458765.1|PREDICTED: calpain-5-like [Oreochromis niloticus]	0.121172	0.209167	0.259598	0.162353	#
comp4979_c0_seq1	gi|348534681|ref|XP_003454830.1|PREDICTED: solute carrier family 12 member 3-like [Oreochromis niloticus]	0.804141	0.516453	1.11179	0.846416	#
comp5013_c0_seq1	gi|308464276|ref|XP_003094406.1|hypothetical protein CRE_07004 [Caenorhabditis remanei] >gnl|BL_ORD_ID|1483431 hypothetical protein CRE_07004 [Caenorhabditis remanei]	0.477379	Inf	Inf	Inf	#
comp5013_c1_seq1	gi|341895848|gb|EGT51783.1|hypothetical protein CAEBREN_05523 [Caenorhabditis brenneri]	0.506433	Inf	Inf	Inf	#
comp5020_c0_seq1	gi|268575380|ref|XP_002642669.1|C. briggsae CBR-TOMM-7 protein [Caenorhabditis briggsae]	0.506433	Inf	Inf	Inf	#
comp5047_c0_seq1	gi|499000450|ref|XP_004554733.1|PREDICTED: synaptotagmin-16-like [Maylandia zebra]	0.177377	0.447041	0.625317	1.10692	#
comp5070_c0_seq1	gi|402586973|gb|EJW80909.1|eukaryotic translation initiation factor 4E-1 [Wuchereria bancrofti]	0.280494	Inf	Inf	Inf	#
comp5080_c0_seq1	gi|499023758|ref|XP_004562641.1|PREDICTED: protein unc-80 homolog isoform X11 [Maylandia zebra]	0.123472	0.110525	0.562066	0.222913	#
comp5080_c1_seq1	gi|432849958|ref|XP_004066697.1|PREDICTED: protein unc-80 homolog [Oryzias latipes]	0.0172845	0.0774697	0.101433	0.15186	#
comp5087_c0_seq1	gi|348533211|ref|XP_003454099.1|PREDICTED: ubiquitin-conjugating enzyme E2 D4-like isoform 3 [Oreochromis niloticus]	0.0172845	0.269065	0.0508276	Inf	#
comp5121_c0_seq1	gi|402593434|gb|EJW87361.1|hypothetical protein WUBG_01726 [Wuchereria bancrofti]	0.403335	Inf	Inf	Inf	#
comp5131_c0_seq1	gi|341881856|gb|EGT37791.1|hypothetical protein CAEBREN_09375 [Caenorhabditis brenneri]	0.327208	Inf	Inf	Inf	#
comp5131_c1_seq1	gi|71991838|ref|NP_001021647.1|Protein MDT-28, isoform b [Caenorhabditis elegans] >gnl|BL_ORD_ID|217219 Protein MDT-28, isoform b [Caenorhabditis elegans]	0.714645	Inf	Inf	Inf	#
comp5136_c0_seq1	gi|499026730|ref|XP_004564106.1|PREDICTED: neurexin-2-like isoform X2 [Maylandia zebra]	0.109127	0.355677	0.174999	0.183311	#
comp5138_c0_seq1	gi|340382733|ref|XP_003389872.1|PREDICTED: 4-hydroxy-3-methylbut-2-enyl diphosphate reductase-like [Amphimedon queenslandica]	Inf	0.192781	0.400487	0.202029	#
comp5150_c0_seq1	gi|241563412|ref|XP_002401693.1|ribosomal protein L8, putative [Ixodes scapularis] >gnl|BL_ORD_ID|1016716 ribosomal protein L8, putative [Ixodes scapularis]	0.135457	0.154462	0.101433	0.251976	#
comp5170_c1_seq1	gi|348513191|ref|XP_003444126.1|PREDICTED: transmembrane protein 55A-like [Oreochromis niloticus] >gnl|BL_ORD_ID|1990162 PREDICTED: transmembrane protein 55A-like isoform X2 [Maylandia zebra]	0.404479	1.05797	1.08334	1.16655	#
comp5174_c1_seq1	gi|763066|emb|CAA60045.1|cytoplasmic intermediate filament protein [Ascaris lumbricoides]	0.831913	Inf	Inf	Inf	#
comp5193_c0_seq1	gi|348538673|ref|XP_003456815.1|PREDICTED: relaxin-3 receptor 1-like [Oreochromis niloticus]	0.49752	0.909389	1.50261	0.979503	#
comp5211_c0_seq1	gi|402593609|gb|EJW87536.1|PWI domain-containing protein [Wuchereria bancrofti]	0.232979	Inf	Inf	Inf	#
comp5211_c1_seq1	gi|312065287|ref|XP_003135717.1|PWI domain-containing protein [Loa loa]	0.200846	Inf	Inf	Inf	#
comp5212_c0_seq1	gi|47210963|emb|CAG13352.1|unnamed protein product [Tetraodon nigroviridis]	0.570101	1.79345	1.82345	1.87981	#
comp5238_c0_seq1	gi|410908565|ref|XP_003967761.1|PREDICTED: very long-chain acyl-CoA synthetase-like [Takifugu rubripes]	0.15371	0.769389	0.460878	0.482333	#
comp5240_c1_seq1	gi|348540649|ref|XP_003457800.1|PREDICTED: noelin-2-like [Oreochromis niloticus]	0.186384	1.23488	1.44418	1.72654	#
comp5255_c0_seq2	gi|499026788|ref|XP_004564135.1|PREDICTED: transmembrane 4 L6 family member 4-like [Maylandia zebra]	0.0877353	0.323268	0.159551	0.262376	#
comp5267_c0_seq1	gi|114051666|ref|NP_001040172.1|peptidyl-prolyl cis-trans isomerase [Bombyx mori] >gnl|BL_ORD_ID|395796 peptidyl-prolyl cis-trans isomerase [Bombyx mori]	0.123472	0.187314	0.217376	0.222913	#
comp5268_c1_seq1	gi|499029100|ref|XP_004565270.1|PREDICTED: dihydropyrimidinase-related protein 2-like isoform X2 [Maylandia zebra]	0.0562574	0.263632	0.167277	0.371813	#
comp5277_c0_seq1	gi|432897313|ref|XP_004076410.1|PREDICTED: ryanodine receptor 2-like [Oryzias latipes]	0.299988	1.24992	0.900202	1.15495	#
comp5287_c0_seq1	gi|407261725|ref|XP_001479421.4|PREDICTED: glyceraldehyde-3-phosphate dehydrogenase-like isoform 1 [Mus musculus]	Inf	0.307032	Inf	Inf	#
comp5294_c0_seq1	gi|499025436|ref|XP_004563468.1|PREDICTED: leucine-rich repeat-containing protein 4C-like isoform X1 [Maylandia zebra] >gnl|BL_ORD_ID|1059408 PREDICTED: leucine-rich repeat-containing protein 4C-like isoform X2 [Maylandia zebra] >gnl|BL_ORD_ID|1059408 PREDICTED: leucine-rich repeat-containing protein 4C-like isoform X3 [Maylandia zebra] >gnl|BL_ORD_ID|1059408 PREDICTED: leucine-rich repeat-contai…	0.617397	2.48521	2.87391	2.38537	#
comp5314_c0_seq1	gi|410933275|ref|XP_003980017.1|PREDICTED: extracellular calcium-sensing receptor-like [Takifugu rubripes]	0.181884	0.40413	0.925517	0.65585	#
comp5321_c0_seq1	gi|402593416|gb|EJW87343.1|hypothetical protein WUBG_01746 [Wuchereria bancrofti]	0.418308	Inf	Inf	Inf	#
comp5326_c1_seq1	gi|348536568|ref|XP_003455768.1|PREDICTED: anoctamin-1-like [Oreochromis niloticus]	0.113744	0.350281	0.680834	0.500558	#
comp5342_c0_seq1	gi|47211829|emb|CAF93130.1|unnamed protein product [Tetraodon nigroviridis]	0.363773	0.836998	0.765433	0.885789	#
comp5345_c0_seq1	gi|170585852|ref|XP_001897696.1|RNA recognition motif containing protein [Brugia malayi] >gnl|BL_ORD_ID|617256 RNA recognition domain-containing protein containing protein [Loa loa] >gnl|BL_ORD_ID|617256 RNA recognition motif containing protein, putative [Brugia malayi] >gnl|BL_ORD_ID|617256 RNA recognition domain-containing protein containing protein [Loa loa] >gnl|BL_ORD_ID|617256 RNA-binding p…	0.506433	Inf	Inf	Inf	#
comp5352_c1_seq1	gi|47215161|emb|CAG01427.1|unnamed protein product [Tetraodon nigroviridis]	0.167832	0.643576	0.93274	0.520891	#
comp5400_c0_seq1	gi|348503744|ref|XP_003439423.1|PREDICTED: transmembrane emp24 domain-containing protein 6-like [Oreochromis niloticus]	0.321968	1.57124	1.15434	2.71448	#
comp5402_c0_seq1	gi|47228555|emb|CAG05375.1|unnamed protein product [Tetraodon nigroviridis]	0.0515469	0.154462	0.151818	0.251976	#
comp5402_c1_seq1	gi|348504234|ref|XP_003439667.1|PREDICTED: hyaluronan and proteoglycan link protein 1-like [Oreochromis niloticus]	0.26644	0.659374	0.60675	0.627825	#
comp5412_c0_seq1	gi|348528547|ref|XP_003451778.1|PREDICTED: small G protein signaling modulator 1-like [Oreochromis niloticus]	0.359552	0.511128	0.939957	0.627825	#
comp5430_c0_seq1	gi|291225640|ref|XP_002732807.1|PREDICTED: cyclin-dependent kinase 5-like [Saccoglossus kowalevskii]	0.591725	Inf	Inf	Inf	#
comp5448_c1_seq1	gi|380865971|gb|AFF19589.1|axonemal dynein heavy chain 11, partial [Homo sapiens]	0.0515469	0.269065	Inf	Inf	#
comp5453_c0_seq1	gi|348537570|ref|XP_003456266.1|PREDICTED: fer-1-like protein 6-like [Oreochromis niloticus]	0.106816	0.263632	0.754434	0.172837	#
comp5457_c0_seq1	gi|198413727|ref|XP_002121098.1|PREDICTED: uncharacterized protein LOC100184639 [Ciona intestinalis]	0.557922	1.63932	1.65578	2.22583	#
comp5459_c0_seq1	gi|498991722|ref|XP_004552580.1|PREDICTED: cell death-inducing p53-target protein 1-like [Maylandia zebra]	0.149158	0.328676	0.543395	0.461929	#
comp5459_c1_seq1	gi|348509404|ref|XP_003442239.1|PREDICTED: hypothetical protein LOC100712265 [Oreochromis niloticus]	0.204814	0.527097	0.565796	0.63788	#
comp5481_c0_seq1	gi|393907789|gb|EJD74784.1|ABC transporter [Loa loa]	0.462733	Inf	Inf	Inf	#
comp5504_c0_seq1	gi|499022006|ref|XP_004561775.1|PREDICTED: myeloid protein 1-like isoform X1 [Maylandia zebra]	0.299988	0.638306	0.61418	0.733733	#
comp5504_c1_seq1	gi|499022008|ref|XP_004561776.1|PREDICTED: myeloid protein 1-like isoform X2 [Maylandia zebra]	0.28652	0.617201	0.954379	0.599729	#
comp5507_c0_seq1	gi|432858053|ref|XP_004068804.1|PREDICTED: multiple epidermal growth factor-like domains protein 6-like [Oryzias latipes]	0.0539031	0.170899	0.0586275	0.112007	#
comp5507_c1_seq1	gi|498975467|ref|XP_004548630.1|PREDICTED: multiple epidermal growth factor-like domains protein 6-like isoform X2 [Maylandia zebra]	0.075548	0.203707	0.225065	0.332735	#
comp5512_c0_seq1	gi|440899351|gb|ELR50663.1|hypothetical protein M91_01402, partial [Bos grunniens mutus]	Inf	0.116025	0.151818	0.3017	#
comp5514_c0_seq1	gi|498976563|ref|XP_004548901.1|PREDICTED: transmembrane prostate androgen-induced protein-like isoform X1 [Maylandia zebra]	0.50108	1.60533	1.6524	1.6959	#
comp5566_c0_seq1	gi|47213844|emb|CAG00648.1|unnamed protein product [Tetraodon nigroviridis]	0.177377	0.852547	0.430722	0.539052	#
comp5571_c0_seq1	gi|170060529|ref|XP_001865844.1|conserved hypothetical protein [Culex quinquefasciatus] >gnl|BL_ORD_ID|667202 conserved hypothetical protein [Culex quinquefasciatus]	0.209778	0.258196	0.528436	0.293519	#
comp5590_c0_seq1	gi|499003065|ref|XP_004555386.1|PREDICTED: caytaxin-like isoform X1 [Maylandia zebra] >gnl|BL_ORD_ID|1050003 PREDICTED: caytaxin-like isoform X2 [Maylandia zebra]	0.232482	0.826621	0.88571	0.808983	#
comp5590_c0_seq2	gi|410932054|ref|XP_003979409.1|PREDICTED: protein prune homolog 2-like, partial [Takifugu rubripes]	0.209778	0.669894	0.430722	0.441488	#
comp5604_c0_seq1	gi|348510481|ref|XP_003442774.1|PREDICTED: hypothetical protein LOC100697407 [Oreochromis niloticus]	0.315537	0.785025	0.993941	0.922959	#
comp5605_c0_seq1	gi|499048217|ref|XP_004574658.1|PREDICTED: double C2-like domain-containing protein alpha-like isoform X3 [Maylandia zebra]	0.0877353	0.170899	0.0586275	0.162353	#
comp5625_c0_seq1	gi|333973912|gb|AEG42205.1|growth associated protein 43 [Sebastiscus marmoratus]	0.49461	1.31987	1.3681	1.33355	#
comp5627_c1_seq1	gi|432935987|ref|XP_004082065.1|PREDICTED: uncharacterized protein LOC101166095 [Oryzias latipes]	0.882492	3.2301	3.41001	3.08465	#
comp5633_c0_seq1	gi|440901667|gb|ELR52566.1|40S ribosomal protein S14, partial [Bos grunniens mutus]	Inf	0.495137	Inf	Inf	#
comp5636_c0_seq1	gi|348533410|ref|XP_003454198.1|PREDICTED: nitric oxide synthase, brain [Oreochromis niloticus]	0.156494	0.225531	0.167277	0.421009	#
comp5636_c1_seq1	gi|499032098|ref|XP_004566752.1|PREDICTED: nitric oxide synthase, brain-like [Maylandia zebra]	0.277831	0.441685	0.494707	0.559315	#
comp5719_c0_seq2	gi|229365724|gb|ACQ57842.1|Transmembrane protein 45B [Anoplopoma fimbria]	0.326247	1.14928	1.39583	1.56226	#
comp5734_c0_seq1	gi|498969717|ref|XP_004547223.1|PREDICTED: ephrin-A5b-like isoform X2 [Maylandia zebra]	0.544601	1.08341	1.38197	1.41017	#
comp5738_c0_seq1	gi|499013138|ref|XP_004557905.1|PREDICTED: epidermal growth factor-like protein 6-like isoform X4 [Maylandia zebra]	0.474448	1.88876	2.29528	1.72845	#
comp5742_c0_seq1	gi|348538378|ref|XP_003456669.1|PREDICTED: scavenger receptor class A member 5-like [Oreochromis niloticus]	0.589984	2.0677	2.71319	3.0767	#
comp5752_c0_seq1	gi|348532831|ref|XP_003453909.1|PREDICTED: transcription factor RFX3-like [Oreochromis niloticus]	0.297829	0.914543	0.750765	0.960003	#
comp5752_c1_seq1	gi|498924243|ref|XP_004538130.1|PREDICTED: transcription factor RFX3-like isoform X3 [Maylandia zebra]	0.248414	1.14928	0.647556	0.903357	#
comp5757_c1_seq1	gi|112419394|gb|AAI22154.1|LOC563579 protein [Danio rerio]	0.0586098	0.317859	0.373965	0.183311	#
comp5768_c1_seq1	gi|499018404|ref|XP_004559996.1|PREDICTED: EF-hand and coiled-coil domain-containing protein 1-like [Maylandia zebra]	0.202579	0.732828	0.558334	0.771423	#
comp5777_c0_seq1	gi|499035286|ref|XP_004568318.1|PREDICTED: transmembrane and TPR repeat-containing protein 2-like [Maylandia zebra]	0.163303	0.425604	0.728729	0.741595	#
comp5782_c0_seq1	gi|20072425|gb|AAH26828.1|RIKEN cDNA 2210415F13 gene [Mus musculus] >gnl|BL_ORD_ID|126306 RIKEN cDNA 2210415F13, isoform CRA_a [Mus musculus] >gnl|BL_ORD_ID|126306 RIKEN cDNA 2210415F13, isoform CRA_a [Mus musculus]	Inf	1.25493	Inf	Inf	#
comp5793_c0_seq1	gi|410926197|ref|XP_003976565.1|PREDICTED: LOW QUALITY PROTEIN: G protein-activated inward rectifier potassium channel 3-like [Takifugu rubripes]	0.444582	1.34475	1.91951	1.52919	#
comp5793_c1_seq1	gi|499002313|ref|XP_004555198.1|PREDICTED: G protein-activated inward rectifier potassium channel 3-like isoform X1 [Maylandia zebra] >gnl|BL_ORD_ID|1049683 PREDICTED: G protein-activated inward rectifier potassium channel 3-like isoform X2 [Maylandia zebra]	0.109127	0.203707	0.274913	0.283148	#
comp5830_c0_seq1	gi|499020720|ref|XP_004561140.1|PREDICTED: solute carrier family 35 member D3-like [Maylandia zebra]	0.0685267	0.154462	0.301665	0.251976	#
comp5841_c0_seq1	gi|498939327|ref|XP_004541833.1|PREDICTED: F-box only protein 25-like isoform X3 [Maylandia zebra]	0.706606	3.20902	3.61328	3.53399	#
comp5844_c0_seq1	gi|111550200|gb|ABH10122.1|MHC class IIA antigen [Ictalurus punctatus] >gnl|BL_ORD_ID|525162 MHC class IIA antigen [Ictalurus punctatus]	0.11605	0.479126	0.831199	0.703803	#
comp5844_c1_seq1	gi|306480849|emb|CBX11167.1|MHC class II alpha chain, partial [Oncorhynchus mykiss]	0.241314	0.743285	0.820264	0.801169	#
comp5861_c0_seq1	gi|348545476|ref|XP_003460206.1|PREDICTED: formin-like protein 2-like [Oreochromis niloticus]	0.309091	0.553667	0.688216	0.607688	#
comp5884_c1_seq1	gi|317419403|emb|CBN81440.1|Putative uncharacterized protein [Dicentrarchus labrax]	0.408631	1.15938	1.32638	2.02156	#
comp5886_c0_seq1	gi|432855593|ref|XP_004068262.1|PREDICTED: uncharacterized protein LOC101163967 [Oryzias latipes]	0.455712	0.816236	0.725052	0.89561	#
comp5896_c0_seq1	gi|317419288|emb|CBN81325.1|Myeloid-associated differentiation marker-like protein 2 [Dicentrarchus labrax]	0.111437	0.220079	0.625317	0.441488	#
comp5900_c0_seq1	gi|312088462|ref|XP_003145872.1|hypothetical protein LOAG_10297 [Loa loa] >gnl|BL_ORD_ID|1459243 hypothetical protein LOAG_10297 [Loa loa]	0.216958	Inf	Inf	Inf	#
comp5900_c1_seq1	gi|341894643|gb|EGT50578.1|hypothetical protein CAEBREN_17999 [Caenorhabditis brenneri]	0.248908	Inf	Inf	Inf	#
comp5908_c0_seq1	gi|498983704|ref|XP_004550610.1|PREDICTED: rho GTPase-activating protein 11A-like isoform X2 [Maylandia zebra]	0.0586098	0.241875	0.174999	0.431253	#
comp5915_c1_seq1	gi|498990635|ref|XP_004531899.1|PREDICTED: protein YobA-like [Ceratitis capitata]	0.0562574	0.225531	0.217376	0.272767	#
comp5921_c0_seq1	gi|47201724|emb|CAG14302.1|unnamed protein product [Tetraodon nigroviridis]	0.407489	0.148978	0.11696	0.222913	#
comp5936_c0_seq1	gi|410924646|ref|XP_003975792.1|PREDICTED: microtubule-associated serine/threonine-protein kinase 3-like [Takifugu rubripes]	0.200343	0.753733	1.07265	0.569432	#
comp5936_c1_seq1	gi|326664887|ref|XP_003197904.1|PREDICTED: microtubule-associated serine/threonine-protein kinase 3-like, partial [Danio rerio]	0.576388	1.83643	1.53342	1.4495	#
comp5938_c0_seq1	gi|326666040|ref|XP_686084.4|PREDICTED: hypothetical protein LOC557848 [Danio rerio]	0.218682	0.914543	0.798364	0.6759	#
comp5941_c0_seq1	gi|74211521|dbj|BAE26493.1|unnamed protein product [Mus musculus]	0.248908	Inf	Inf	Inf	#
comp5946_c1_seq1	gi|498970853|ref|XP_004547502.1|PREDICTED: uncharacterized protein C1orf158 homolog [Maylandia zebra]	0.146879	0.350281	0.487198	0.402653	#
comp5949_c0_seq1	gi|348506592|ref|XP_003440842.1|PREDICTED: mitogen-activated protein kinase-binding protein 1-like [Oreochromis niloticus]	0.216958	0.344883	0.351183	0.449561	#
comp5959_c0_seq1	gi|499042904|ref|XP_004572057.1|PREDICTED: MAGUK p55 subfamily member 4-like isoform X2 [Maylandia zebra]	0.535816	2.56153	2.14464	2.31517	#
comp5972_c0_seq1	gi|432853763|ref|XP_004067861.1|PREDICTED: NACHT and WD repeat domain-containing protein 1-like [Oryzias latipes]	0.109127	0.165422	0.324546	0.283148	#
comp5972_c1_seq1	gi|410928357|ref|XP_003977567.1|PREDICTED: NACHT and WD repeat domain-containing protein 1-like [Takifugu rubripes]	0.104503	0.132513	0.309297	0.162353	#
comp6016_c0_seq1	gi|47206702|emb|CAF89946.1|unnamed protein product [Tetraodon nigroviridis]	0.177377	0.521776	0.282563	0.34306	#
comp6016_c1_seq1	gi|498992477|ref|XP_004552770.1|PREDICTED: procollagen galactosyltransferase 2-like [Maylandia zebra]	0.461819	1.00694	1.30545	1.06479	#
comp6022_c0_seq1	gi|348526918|ref|XP_003450966.1|PREDICTED: DENN domain-containing protein 3-like [Oreochromis niloticus]	0.933576	2.63734	2.52503	2.38358	#
comp6042_c0_seq1	gi|499015661|ref|XP_004558642.1|PREDICTED: arrestin domain-containing protein 1-like [Maylandia zebra]	0.376867	1.31987	0.758101	0.969757	#
comp6049_c0_seq1	gi|394986159|pdb|3VR8|AChain A, Mitochondrial Rhodoquinol-Fumarate Reductase From The Parasitic Nematode Ascaris Suum >gnl|BL_ORD_ID|102216 Chain E, Mitochondrial Rhodoquinol-Fumarate Reductase From The Parasitic Nematode Ascaris Suum >gnl|BL_ORD_ID|102216 Chain A, Mitochondrial Rhodoquinol-Fumarate Reductase From The Parasitic Nematode Ascaris Suum With The Specific Inhibitor Flutolanil And Subs…	1.27285	Inf	Inf	Inf	#
comp6066_c0_seq1	gi|499028919|ref|XP_004565181.1|PREDICTED: iroquois-class homeodomain protein irx-1-like isoform X2 [Maylandia zebra]	0.158766	0.617201	0.52095	0.382103	#
comp6069_c0_seq1	gi|170586398|ref|XP_001897966.1|RAS-like GTP-binding protein RhoA [Brugia malayi] >gnl|BL_ORD_ID|616626 guanine nucleotide regulatory protein [Loa loa] >gnl|BL_ORD_ID|616626 RAS-like GTP-binding protein RhoA, putative [Brugia malayi] >gnl|BL_ORD_ID|616626 Ras-like GTP-binding protein rhoA [Loa loa]	0.549424	Inf	Inf	Inf	#
comp6084_c0_seq1	gi|498972017|ref|XP_004547788.1|PREDICTED: protein phosphatase 1 regulatory subunit 1A-like [Maylandia zebra]	0.156494	0.225531	0.65866	0.222913	#
comp6124_c0_seq1	gi|499050428|ref|XP_004575736.1|PREDICTED: high affinity immunoglobulin gamma Fc receptor I-like, partial [Maylandia zebra]	0.299503	0.929992	0.903822	1.03779	#
comp6128_c0_seq1	gi|410914612|ref|XP_003970781.1|PREDICTED: pannexin-3-like [Takifugu rubripes]	0.0196688	0.170899	0.109199	0.0614346	#
comp6128_c1_seq1	gi|499033642|ref|XP_004567510.1|PREDICTED: pannexin-3-like isoform X1 [Maylandia zebra]	0.0586098	0.5058	0.174999	0.283148	#
comp6139_c0_seq1	gi|149067921|gb|EDM17473.1|ATPase, Ca++ transporting, cardiac muscle, fast twitch 1, isoform CRA_c [Rattus norvegicus]	0.0392049	0.489803	0.316924	0.222913	#
comp6139_c1_seq1	gi|47219739|emb|CAG12661.1|unnamed protein product [Tetraodon nigroviridis]	0.0732095	0.452394	0.267258	0.122537	#
comp6150_c1_seq1	gi|410896620|ref|XP_003961797.1|PREDICTED: probable phospholipid-transporting ATPase IH-like [Takifugu rubripes]	0.321968	0.940281	1.06195	1.18367	#
comp6153_c0_seq1	gi|488521821|ref|XP_004452823.1|PREDICTED: leucine-rich repeat extensin-like protein 5-like [Dasypus novemcinctus]	0.0392049	0.263632	0.464641	0.122537	#
comp6156_c0_seq1	gi|402595074|gb|EJW89000.1|splicing factor [Wuchereria bancrofti]	0.18464	Inf	Inf	Inf	#
comp6166_c0_seq1	gi|432951447|ref|XP_004084819.1|PREDICTED: creatine kinase, testis isozyme-like [Oryzias latipes]	0.179631	0.50047	0.487198	0.353376	#
comp6166_c1_seq1	gi|348544377|ref|XP_003459658.1|PREDICTED: creatine kinase B-type-like [Oreochromis niloticus]	0.0923869	0.241875	0.373965	0.283148	#
comp6168_c1_seq1	gi|410904141|ref|XP_003965551.1|PREDICTED: transcription factor RFX3-like [Takifugu rubripes]	0.234693	0.732828	0.50971	0.86612	#
comp6169_c1_seq1	gi|56783231|gb|AAW28928.1|pectin methylesterase [Sitophilus oryzae]	0.186384	1.05797	0.702964	0.86612	#
comp6172_c0_seq2	gi|432921184|ref|XP_004080061.1|PREDICTED: protein S100-P-like [Oryzias latipes]	0.395689	1.03249	1.10468	1.19523	#
comp6179_c0_seq1	gi|125838068|ref|XP_001340114.1|PREDICTED: stAR-related lipid transfer protein 13 [Danio rerio]	0.22584	0.59606	0.332163	0.683804	#
comp6186_c1_seq1	gi|498991452|ref|XP_004532108.1|PREDICTED: probable diguanylate cyclase YegE-like [Ceratitis capitata]	0.0515469	Inf	0.151818	0.15186	#
comp6190_c0_seq1	gi|784941|emb|CAA60047.1|cytoplasmic intermediate filament protein [Ascaris lumbricoides]	1.16456	Inf	Inf	Inf	#
comp6190_c1_seq1	gi|170596673|ref|XP_001902854.1|cytoplasmic intermediate filament protein [Brugia malayi] >gnl|BL_ORD_ID|612016 cytoplasmic intermediate filament protein, putative [Brugia malayi]	0.388279	Inf	Inf	Inf	#
comp6196_c0_seq1	gi|499016616|ref|XP_004559113.1|PREDICTED: achaete-scute homolog 5-like [Maylandia zebra]	0.348496	1.57612	1.98198	1.48086	#
comp6207_c0_seq1	gi|499047440|ref|XP_004574282.1|PREDICTED: collagen alpha-1(XIV) chain-like isoform X4 [Maylandia zebra]	0.445502	0.590769	0.44581	0.363683	#
comp6213_c0_seq1	gi|498953883|ref|XP_004544197.1|PREDICTED: frizzled-10-like [Maylandia zebra]	0.0392049	0.148978	0.513458	0.518752	#
comp6213_c1_seq1	gi|348516312|ref|XP_003445683.1|PREDICTED: frizzled-10-B-like [Oreochromis niloticus]	0.134942	0.569582	0.647556	0.617761	#
comp6215_c0_seq1	gi|47210509|emb|CAF95238.1|unnamed protein product [Tetraodon nigroviridis]	0.172862	0.527097	0.464641	0.663769	#
comp6227_c0_seq1	gi|297267221|ref|XP_002799498.1|PREDICTED: hypothetical protein LOC100427453 [Macaca mulatta]	0.204814	0.564279	0.565796	0.541187	#
comp6247_c0_seq1	gi|499041296|ref|XP_004571267.1|PREDICTED: aspartoacylase-2B-like isoform X1 [Maylandia zebra] >gnl|BL_ORD_ID|1066017 PREDICTED: aspartoacylase-2B-like isoform X2 [Maylandia zebra]	0.161035	0.743285	0.381549	0.635764	#
comp6249_c1_seq1	gi|345481464|ref|XP_001605447.2|PREDICTED: dehydrogenase/reductase SDR family member 11-like [Nasonia vitripennis]	0.0344664	0.0774697	0.151818	0.0508469	#
comp6265_c0_seq1	gi|410924181|ref|XP_003975560.1|PREDICTED: uncharacterized protein LOC101067284 [Takifugu rubripes]	0.273476	0.371849	0.625317	0.392383	#
comp6265_c1_seq1	gi|326680703|ref|XP_003201595.1|PREDICTED: retrotransposable element Tf2 155 kDa protein type 1-like [Danio rerio]	0.232979	0.154462	0.547132	0.643697	#
comp6267_c0_seq1	gi|74139045|dbj|BAE38424.1|unnamed protein product [Mus musculus]	Inf	0.532416	Inf	Inf	#
comp6267_c1_seq1	gi|75811948|gb|ABA28449.1|cytochrome c oxidase subunit I [Stochomys longicaudatus]	Inf	0.457745	Inf	Inf	#
comp6268_c0_seq1	gi|410908279|ref|XP_003967618.1|PREDICTED: stimulated by retinoic acid gene 6 protein homolog [Takifugu rubripes]	0.111437	0.409502	0.57698	0.441488	#
comp6281_c1_seq1	gi|410907990|ref|XP_003967474.1|PREDICTED: pannexin-2-like [Takifugu rubripes]	0.0196688	0.398756	0.408053	0.162353	#
comp6292_c0_seq2	gi|348523582|ref|XP_003449302.1|PREDICTED: homeobox protein meis3-like [Oreochromis niloticus]	0.264255	0.420239	2.0049	1.13577	#
comp6299_c0_seq1	gi|498991201|ref|XP_004552453.1|PREDICTED: acid-sensing ion channel 2-like isoform X1 [Maylandia zebra]	0.134942	0.382619	0.502211	0.569432	#
comp6309_c0_seq1	gi|312068778|ref|XP_003137373.1|Asna1 protein [Loa loa] >gnl|BL_ORD_ID|1467710 ATPase ASNA1, partial [Loa loa]	0.767439	Inf	Inf	Inf	#
comp6312_c1_seq1	gi|499050979|ref|XP_004576004.1|PREDICTED: excitatory amino acid transporter 3-like [Maylandia zebra]	0.266931	0.132513	0.109199	0.212476	#
comp6352_c0_seq1	gi|432952536|ref|XP_004085122.1|PREDICTED: neuromedin-U receptor 1-like [Oryzias latipes]	0.11605	0.441685	0.44581	1.70836	#
comp6353_c0_seq1	gi|498996681|ref|XP_004553798.1|PREDICTED: toll-like receptor 1-like [Maylandia zebra]	2.77705	8.64669	9.25165	10.0997	#
comp6356_c1_seq1	gi|432954896|ref|XP_004085584.1|PREDICTED: delphilin-like, partial [Oryzias latipes]	0.12577	0.543046	1.13663	0.283148	#
comp6356_c1_seq2	gi|348502092|ref|XP_003438603.1|PREDICTED: delphilin-like [Oreochromis niloticus]	0.268624	0.857725	0.853035	1.10895	#
comp6369_c0_seq1	gi|348524274|ref|XP_003449648.1|PREDICTED: hypothetical protein LOC100692451 [Oreochromis niloticus]	0.793206	2.14687	2.02451	2.18795	#
comp6370_c0_seq1	gi|449273145|gb|EMC82753.1|Transcription factor POU1, partial [Columba livia]	0.0778847	0.484466	0.282563	0.34306	#
comp6396_c1_seq1	gi|402583717|gb|EJW77660.1|WW domain-containing protein [Wuchereria bancrofti]	0.61955	Inf	Inf	Inf	#
comp6433_c0_seq1	gi|348525090|ref|XP_003450055.1|PREDICTED: long-chain fatty acid transport protein 1-like [Oreochromis niloticus]	0.0172845	0.116025	Inf	0.101466	#
comp6438_c0_seq1	gi|410920553|ref|XP_003973748.1|PREDICTED: sodium- and chloride-dependent neutral and basic amino acid transporter B(0+)-like [Takifugu rubripes]	0.342604	Inf	Inf	Inf	#
comp6441_c0_seq1	gi|47213348|emb|CAF92971.1|unnamed protein product [Tetraodon nigroviridis]	0.161035	0.296196	0.332163	0.441488	#
comp6448_c0_seq1	gi|499042023|ref|XP_004571624.1|PREDICTED: contactin-associated protein-like 5-like isoform X2 [Maylandia zebra]	0.0344664	Inf	0.201985	0.251976	#
comp6455_c0_seq1	gi|348501954|ref|XP_003438534.1|PREDICTED: ras-related protein Rab-37-like [Oreochromis niloticus]	1.26338	1.23488	0.892958	1.19121	#
comp6465_c0_seq1	gi|44974095|gb|AAS49901.1|a disintegrin and metalloprotease domain 23 [Mus musculus]	1.16981	3.74024	4.22243	5.52365	#
comp6477_c0_seq1	gi|17543174|ref|NP_500188.1|Protein VHA-3 [Caenorhabditis elegans] >gnl|BL_ORD_ID|132641 Protein VHA-2 [Caenorhabditis elegans] >gnl|BL_ORD_ID|132641 RecName: Full=V-type proton ATPase 16 kDa proteolipid subunit 2/3; Short=V-ATPase 16 kDa proteolipid subunit 2/3; AltName: Full=Vacuolar proton pump 16 kDa proteolipid subunit 2/3 >gnl|BL_ORD_ID|132641 VHA-2 [Caenorhabditis elegans] >gnl|BL_ORD_ID|1…	0.373139	Inf	Inf	Inf	#
comp6485_c0_seq1	gi|498994808|ref|XP_004553340.1|PREDICTED: cryptochrome-2-like [Maylandia zebra]	0.339522	0.774603	0.834841	0.962057	#
comp6486_c0_seq1	gi|307207353|gb|EFN85103.1|hypothetical protein EAI_14899 [Harpegnathos saltator]	0.0778847	0.220079	0.332163	0.441488	#
comp6507_c0_seq1	gi|66794791|emb|CAI94738.1|nitric oxide synthase 1 [Oreochromis niloticus]	0.0923869	0.241875	0.423171	0.382103	#
comp6507_c1_seq1	gi|359386210|gb|AEV43393.1|nitric oxide synthase 1, partial [Carassius carassius]	0.0586098	0.165422	0.225065	0.183311	#
comp6515_c0_seq1	gi|20140449|sp|O93267.1|TRP3_PSEAMRecName: Full=Trypsinogen-like protein 3; Flags: Precursor >gnl|BL_ORD_ID|171056 trypsinogen 3 precursor [Pseudopleuronectes americanus]	0.104503	0.0553844	0.159551	0.212476	#
comp6536_c0_seq2	gi|410898080|ref|XP_003962526.1|PREDICTED: sphingolipid delta(4)-desaturase/C4-hydroxylase DES2-like [Takifugu rubripes]	0.465883	1.28495	0.950775	1.03779	#
comp6574_c0_seq1	gi|499048086|ref|XP_004574595.1|PREDICTED: dynein heavy chain domain-containing protein 1-like [Maylandia zebra]	0.102188	0.420239	0.691905	0.101466	#
comp6583_c0_seq1	gi|410932050|ref|XP_003979407.1|PREDICTED: coiled-coil domain-containing protein 85C-A-like [Takifugu rubripes]	1.19403	3.14553	3.10298	3.10386	#
comp6587_c0_seq1	gi|301632257|ref|XP_002945206.1|PREDICTED: GTP-binding protein typA/BipA-like [Xenopus (Silurana) tropicalis]	0.0732095	0.148978	0.167277	0.371813	#
comp6602_c0_seq1	gi|47216668|emb|CAG04866.1|unnamed protein product [Tetraodon nigroviridis]	0.113744	0.350281	0.290208	0.451713	#
comp6604_c0_seq1	gi|308510592|ref|XP_003117479.1|hypothetical protein CRE_01704 [Caenorhabditis remanei] >gnl|BL_ORD_ID|1478044 hypothetical protein CRE_01704 [Caenorhabditis remanei]	0.357914	Inf	Inf	Inf	#
comp6647_c0_seq1	gi|499000741|ref|XP_004554805.1|PREDICTED: dr1-associated corepressor-like isoform X2 [Maylandia zebra]	0.102188	Inf	0.101433	0.643697	#
comp6649_c0_seq1	gi|317418651|emb|CBN80689.1|Chromodomain-helicase-DNA-binding protein 5 [Dicentrarchus labrax]	0.758159	3.04745	2.11878	3.10052	#
comp6664_c0_seq1	gi|443702652|gb|ELU00575.1|hypothetical protein CAPTEDRAFT_101314 [Capitella teleta]	Inf	0.0387948	0.151818	0.101466	#
comp6677_c0_seq1	gi|348499986|ref|XP_003437554.1|PREDICTED: gap junction delta-2 protein-like [Oreochromis niloticus]	0.0344664	0.0774697	0.400487	0.101466	#
comp6706_c0_seq1	gi|47209715|emb|CAF94608.1|unnamed protein product [Tetraodon nigroviridis]	2.57602	7.70741	8.09667	7.06376	#
comp6712_c0_seq1	gi|499041703|ref|XP_004571468.1|PREDICTED: ankyrin repeat and fibronectin type-III domain-containing protein 1-like [Maylandia zebra]	0.417379	1.32485	1.21433	1.29378	#
comp6713_c0_seq1	gi|283139337|gb|ADB12640.1|neuroligin 2a [Oryzias latipes]	0.374296	1.23488	1.03694	1.34842	#
comp6719_c0_seq1	gi|499031930|ref|XP_004566670.1|PREDICTED: serine protease inhibitor Kazal-type 2-like [Maylandia zebra]	0.445502	0.738058	0.688216	5.92187	#
comp6731_c0_seq1	gi|410922794|ref|XP_003974867.1|PREDICTED: PDZ and LIM domain protein 5-like [Takifugu rubripes]	0.383156	1.01206	0.921904	0.905422	#
comp6735_c0_seq1	gi|348531792|ref|XP_003453392.1|PREDICTED: patched domain-containing protein 3-like [Oreochromis niloticus]	0.181884	0.883585	0.543395	0.65585	#
comp6750_c0_seq1	gi|499023209|ref|XP_004562369.1|PREDICTED: testis-expressed sequence 2 protein-like [Maylandia zebra]	0.140031	0.82143	0.217376	1.71554	#
comp6770_c0_seq1	gi|498926073|ref|XP_004538604.1|PREDICTED: rab9 effector protein with kelch motifs-like isoform X1 [Maylandia zebra]	0.23027	0.883585	0.688216	0.799084	#
comp6776_c0_seq1	gi|312079167|ref|XP_003142057.1|ATP synthase subunit epsilon [Loa loa] >gnl|BL_ORD_ID|1463047 hypothetical protein LOAG_18590 [Loa loa]	0.232979	Inf	Inf	Inf	#
comp6779_c0_seq1	gi|348546087|ref|XP_003460510.1|PREDICTED: protocadherin alpha-3-like, partial [Oreochromis niloticus]	Inf	0.154462	0.595596	0.101466	#
comp6801_c0_seq1	gi|432911384|ref|XP_004078653.1|PREDICTED: dnaJ homolog subfamily B member 4-like [Oryzias latipes]	0.464309	1.12905	1.17201	1.72654	#
comp6819_c0_seq1	gi|348509362|ref|XP_003442218.1|PREDICTED: SRC kinase signaling inhibitor 1-like [Oreochromis niloticus]	0.209277	1.13917	1.64225	0.753641	#
comp6823_c0_seq1	gi|312094095|ref|XP_003147907.1|GCIP-interacting protein p29 [Loa loa] >gnl|BL_ORD_ID|1457212 GCIP-interacting protein p29 [Loa loa]	0.18464	Inf	Inf	Inf	#
comp6840_c0_seq1	gi|410903958|ref|XP_003965460.1|PREDICTED: rabphilin-3A-like [Takifugu rubripes]	0.0539031	0.0553844	0.554601	0.0614346	#
comp6841_c0_seq1	gi|241563402|ref|XP_002401689.1|tRNA synthetase, putative [Ixodes scapularis] >gnl|BL_ORD_ID|1016712 glutamyl-tRNA synthetase [Rickettsia endosymbiont of Ixodes scapularis] >gnl|BL_ORD_ID|1016712 tRNA synthetase, putative [Ixodes scapularis] >gnl|BL_ORD_ID|1016712 glutamyl-tRNA synthetase [Rickettsia endosymbiont of Ixodes scapularis]	0.0196688	0.0940081	0.159551	0.112007	#
comp6851_c0_seq1	gi|170577142|ref|XP_001893896.1|ubiquitin [Brugia malayi] >gnl|BL_ORD_ID|620891 ubiquitin [Loa loa] >gnl|BL_ORD_ID|620891 ubiquitin, putative [Brugia malayi] >gnl|BL_ORD_ID|620891 ubiquitin-like protein 5 [Loa loa] >gnl|BL_ORD_ID|620891 ubiquitin family protein [Wuchereria bancrofti]	0.200846	Inf	Inf	Inf	#
comp6887_c0_seq1	gi|432854482|ref|XP_004067923.1|PREDICTED: uncharacterized protein LOC101154856 [Oryzias latipes]	0.11605	0.328676	0.44581	0.559315	#
comp6892_c0_seq1	gi|312072377|ref|XP_003139038.1|hypothetical protein LOAG_03453 [Loa loa] >gnl|BL_ORD_ID|1466052 hypothetical protein LOAG_03453 [Loa loa]	0.168341	Inf	Inf	Inf	#
comp6895_c0_seq1	gi|393908038|gb|EJD74880.1|hypothetical protein LOAG_17868 [Loa loa]	0.168341	Inf	Inf	Inf	#
comp6900_c0_seq1	gi|47221973|emb|CAG08228.1|unnamed protein product [Tetraodon nigroviridis]	0.0344664	0.116025	Inf	Inf	#
comp6901_c0_seq1	gi|499022020|ref|XP_004561782.1|PREDICTED: serine/threonine-protein kinase 32A-like [Maylandia zebra]	0.0392049	0.638306	0.610466	1.08765	#
comp6908_c0_seq1	gi|312078394|ref|XP_003141719.1|small nuclear ribonucleoprotein E [Loa loa] >gnl|BL_ORD_ID|1463383 small nuclear ribonucleoprotein E [Loa loa]	0.232979	Inf	Inf	Inf	#
comp6918_c0_seq1	gi|472397003|ref|XP_004417719.1|PREDICTED: breakpoint cluster region protein-like [Odobenus rosmarus divergens]	0.109127	0.203707	0.373965	0.183311	#
comp6920_c0_seq1	gi|410930730|ref|XP_003978751.1|PREDICTED: UDP-GlcNAc:betaGal beta-1,3-N-acetylglucosaminyltransferase 2-like [Takifugu rubripes]	0.0877353	0.659374	0.159551	0.0614346	#
comp6926_c0_seq1	gi|348509482|ref|XP_003442277.1|PREDICTED: mitochondrial inner membrane protease subunit 1-like [Oreochromis niloticus] >gnl|BL_ORD_ID|1988343 PREDICTED: mitochondrial inner membrane protease subunit 1-like [Maylandia zebra]	2.19041	6.15585	7.02476	7.64246	#
comp6930_c0_seq1	gi|170593525|ref|XP_001901514.1|Peptidase C13 family protein [Brugia malayi] >gnl|BL_ORD_ID|612786 Peptidase C13 family protein [Brugia malayi]	0.232979	Inf	Inf	Inf	#
comp6942_c0_seq1	gi|47214571|emb|CAG13293.1|unnamed protein product [Tetraodon nigroviridis]	0.33052	1.00183	0.903822	1.22184	#
comp6955_c0_seq1	gi|301622300|ref|XP_002940475.1|PREDICTED: hypothetical protein LOC100493353 [Xenopus (Silurana) tropicalis]	0.0562574	0.489803	0.316924	0.567303	#
comp6958_c0_seq1	gi|498995135|ref|XP_004533032.1|PREDICTED: catecholate siderophore receptor Fiu-like [Ceratitis capitata]	0.0344664	0.0387948	0.101433	Inf	#
comp6961_c0_seq1	gi|363809090|dbj|BAL41676.1|Na+/Ca2+ exchanger, partial [Takifugu obscurus]	0.154221	0.132513	0.209683	0.162353	#
comp6968_c0_seq1	gi|498957993|ref|XP_004544863.1|PREDICTED: amphoterin-induced protein 1-like [Maylandia zebra]	0.128066	0.334081	0.232748	0.34306	#
comp6977_c0_seq1	gi|402580351|gb|EJW74301.1|hypothetical protein WUBG_14785, partial [Wuchereria bancrofti]	0.563601	Inf	Inf	Inf	#
comp6979_c0_seq1	gi|326885731|gb|AEA08610.1|trypsinogen H2_1a [Dissostichus mawsoni]	0.118871	0.154462	0.101433	1.78422	#
comp7007_c0_seq1	gi|499046959|ref|XP_004574051.1|PREDICTED: leucine-rich repeat-containing protein 53-like [Maylandia zebra]	0.149158	1.20474	0.543395	1.30871	#
comp7008_c0_seq1	gi|348530722|ref|XP_003452859.1|PREDICTED: guanine nucleotide-binding protein G(I)/G(S)/G(O) subunit gamma-12-like [Oreochromis niloticus]	0.0778847	0.371849	0.232748	0.243758	#
comp7023_c0_seq1	gi|395521066|ref|XP_003764642.1|PREDICTED: coiled-coil domain-containing protein 81 [Sarcophilus harrisii]	0.352733	0.976222	1.15434	1.13779	#
comp7026_c0_seq1	gi|499046367|ref|XP_004573760.1|PREDICTED: sodium-dependent neutral amino acid transporter B(0)AT2-like isoform X1 [Maylandia zebra]	0.135457	0.382619	0.251933	0.351205	#
comp7029_c0_seq1	gi|410922024|ref|XP_003974483.1|PREDICTED: protein FAM5C-like [Takifugu rubripes]	0.374296	1.05797	1.71308	1.52724	#
comp7050_c0_seq1	gi|498976711|ref|XP_004528389.1|PREDICTED: copper-exporting P-type ATPase A-like [Ceratitis capitata]	0.269115	0.225531	0.415614	0.3224	#
comp7059_c0_seq1	gi|350405736|ref|XP_003487533.1|PREDICTED: aquaporin AQPAn.G-like isoform 1 [Bombus impatiens]	0.0539031	0.132513	0.209683	0.212476	#
comp7064_c0_seq1	gi|47211896|emb|CAF91291.1|unnamed protein product [Tetraodon nigroviridis]	0.495062	1.45854	1.54367	1.22184	#
comp7077_c0_seq1	gi|348542306|ref|XP_003458626.1|PREDICTED: hypothetical protein LOC100707233 [Oreochromis niloticus]	1.53299	4.57046	2.57162	2.42118	#
comp7084_c0_seq1	gi|410901270|ref|XP_003964119.1|PREDICTED: MORN repeat-containing protein 4-like [Takifugu rubripes]	1.08702	2.94417	3.30679	3.33517	#
comp7094_c0_seq1	gi|344242918|gb|EGV99021.1|Sodium channel protein type 2 subunit alpha [Cricetulus griseus]	1.2351	1.62477	2.41236	2.1756	#
comp7115_c0_seq1	gi|499003934|ref|XP_004555601.1|PREDICTED: SH3 domain-containing RING finger protein 3-like isoform X2 [Maylandia zebra]	0.39824	0.758954	0.921904	1.13779	#
comp7116_c0_seq1	gi|268370299|ref|NP_001161207.1|eukaryotic translation initiation factor 1 [Gallus gallus] >gnl|BL_ORD_ID|361198 eukaryotic translation initiation factor 1 [Taeniopygia guttata] >gnl|BL_ORD_ID|361198 putative eukaryotic translation initiation factor 1 variant 1 [Taeniopygia guttata] >gnl|BL_ORD_ID|361198 putative eukaryotic translation initiation factor 1 variant 1 [Taeniopygia guttata] >gnl|BL_O…	0.195866	0.388	0.339775	0.303881	#
comp7125_c0_seq1	gi|498956237|ref|XP_004544576.1|PREDICTED: IQ domain-containing protein D-like [Maylandia zebra]	0.794995	3.53334	2.68871	2.87976	#
comp7135_c0_seq1	gi|47227170|emb|CAG00532.1|unnamed protein product [Tetraodon nigroviridis]	0.0586098	0.241875	0.324546	0.283148	#
comp7142_c0_seq1	gi|402594291|gb|EJW88217.1|hypothetical protein WUBG_00876 [Wuchereria bancrofti]	0.151947	Inf	Inf	Inf	#
comp7143_c0_seq1	gi|432879083|ref|XP_004073444.1|PREDICTED: beta-synuclein-like isoform 1 [Oryzias latipes] >gnl|BL_ORD_ID|626201 PREDICTED: beta-synuclein-like isoform 2 [Oryzias latipes] >gnl|BL_ORD_ID|626201 PREDICTED: beta-synuclein-like isoform 3 [Oryzias latipes]	0.74278	2.09571	2.60874	2.91853	#
comp7153_c0_seq1	gi|317419989|emb|CBN82025.1|Uracil nucleotide/cysteinyl leukotriene receptor [Dicentrarchus labrax]	0.365407	1.41909	1.55732	2.07255	#
comp7168_c0_seq1	gi|432867299|ref|XP_004071124.1|PREDICTED: protein kinase C zeta type-like [Oryzias latipes]	0.0685267	0.0387948	Inf	Inf	#
comp7168_c1_seq1	gi|498964419|ref|XP_004546000.1|PREDICTED: protein kinase C zeta type-like isoform X3 [Maylandia zebra]	0.0515469	0.154462	Inf	0.202029	#
comp7175_c0_seq1	gi|308498880|ref|XP_003111626.1|hypothetical protein CRE_02957 [Caenorhabditis remanei] >gnl|BL_ORD_ID|1475219 hypothetical protein CRE_02957 [Caenorhabditis remanei]	0.477379	Inf	Inf	Inf	#
comp7178_c0_seq1	gi|410922385|ref|XP_003974663.1|PREDICTED: bile salt-activated lipase-like [Takifugu rubripes]	1.86427	2.52568	3.23448	12.4709	#
comp7183_c0_seq1	gi|340387318|ref|XP_003392154.1|PREDICTED: succinate dehydrogenase flavoprotein subunit-like, partial [Amphimedon queenslandica]	0.0344664	0.0774697	Inf	0.202029	#
comp7207_c0_seq1	gi|170572878|ref|XP_001892271.1|VPS28 protein homolog [Brugia malayi] >gnl|BL_ORD_ID|622481 VPS28 protein homolog, putative [Brugia malayi]	0.296154	Inf	Inf	Inf	#
comp7230_c0_seq1	gi|259089335|ref|NP_001158705.1|Dynein light chain Tctex-type 1 [Oncorhynchus mykiss] >gnl|BL_ORD_ID|1070387 Dynein light chain Tctex-type 1 [Oncorhynchus mykiss]	1.43051	5.6131	5.81806	5.47867	#
comp7238_c0_seq1	gi|312095531|ref|XP_003148386.1|ubiquitin family protein [Loa loa] >gnl|BL_ORD_ID|1456733 ubiquitin family protein [Loa loa]	0.135457	Inf	Inf	Inf	#
comp7242_c0_seq1	gi|499029692|ref|XP_004565563.1|PREDICTED: collagen alpha-1(XIV) chain-like [Maylandia zebra]	0.926041	2.36292	3.47257	2.86524	#
comp7281_c0_seq1	gi|348531499|ref|XP_003453246.1|PREDICTED: high affinity choline transporter 1-like [Oreochromis niloticus]	0.255003	0.690908	0.765433	1.30125	#
comp7291_c0_seq1	gi|348502629|ref|XP_003438870.1|PREDICTED: sodium- and chloride-dependent GABA transporter 1-like [Oreochromis niloticus]	0.0392049	0.148978	0.167277	0.122537	#
comp7291_c1_seq1	gi|498965633|ref|XP_004546238.1|PREDICTED: sodium- and chloride-dependent GABA transporter 1-like isoform X1 [Maylandia zebra] >gnl|BL_ORD_ID|1033859 PREDICTED: sodium- and chloride-dependent GABA transporter 1-like isoform X2 [Maylandia zebra]	0.0586098	0.317859	0.324546	0.183311	#
comp7294_c0_seq1	gi|348541437|ref|XP_003458193.1|PREDICTED: zinc finger protein 436-like [Oreochromis niloticus]	0.396157	1.31489	1.37504	1.66661	#
comp7306_c0_seq1	gi|499032273|ref|XP_004566839.1|PREDICTED: plectin-like isoform X10 [Maylandia zebra]	0.232482	0.532416	0.599315	0.617761	#
comp7315_c0_seq1	gi|499022806|ref|XP_004562168.1|PREDICTED: glypican-5-like isoform X2 [Maylandia zebra]	0.111437	0.633033	0.232748	0.683804	#
comp7319_c0_seq1	gi|432914427|ref|XP_004079107.1|PREDICTED: regulator of G-protein signaling 11-like [Oryzias latipes]	0.250612	1.23488	0.460878	0.818874	#
comp7327_c0_seq1	gi|498990945|ref|XP_004531977.1|PREDICTED: flagellar biosynthetic protein FliP-like [Ceratitis capitata]	0.0392049	0.377235	0.65866	0.3224	#
comp7329_c0_seq2	gi|348515527|ref|XP_003445291.1|PREDICTED: dynein heavy chain 5, axonemal-like [Oreochromis niloticus]	1.0375	3.98647	3.77126	3.5036	#
comp7342_c0_seq1	gi|499026540|ref|XP_004564012.1|PREDICTED: kelch-like protein 13-like isoform X1 [Maylandia zebra]	0.0586098	0.430967	0.324546	0.382103	#
comp7355_c0_seq1	gi|499004847|ref|XP_004555825.1|PREDICTED: uncharacterized protein LOC101471688 [Maylandia zebra]	0.263763	0.826621	0.889335	1.20277	#
comp7371_c0_seq1	gi|301629965|ref|XP_002944102.1|PREDICTED: CDP-diacylglycerol--glycerol-3-phosphate 3-phosphatidyltransferase-like [Xenopus (Silurana) tropicalis]	0.0732095	0.263632	0.316924	0.122537	#
comp7389_c0_seq1	gi|498975248|ref|XP_004548578.1|PREDICTED: coiled-coil domain-containing protein 36-like [Maylandia zebra]	0.0923869	0.279925	0.666056	0.183311	#
comp7392_c0_seq1	gi|475707|gb|AAA17836.1|cytochrome c oxidase subunit VIaL [Mus musculus] >gnl|BL_ORD_ID|420569 cytochrome C oxidase subunit VIa homolog [Homo sapiens]	Inf	0.269065	Inf	Inf	#
comp7401_c0_seq1	gi|499050181|ref|XP_004575618.1|PREDICTED: tomoregulin-1-like [Maylandia zebra]	0.232482	0.790232	0.979571	0.808983	#
comp7417_c0_seq1	gi|410918701|ref|XP_003972823.1|PREDICTED: semaphorin-3C-like [Takifugu rubripes]	0.106816	0.301616	0.11696	0.371813	#
comp7424_c0_seq1	gi|499046016|ref|XP_004573588.1|PREDICTED: zinc finger protein 271-like [Maylandia zebra]	1.1883	3.7322	3.11474	3.92956	#
comp7452_c0_seq1	gi|432913564|ref|XP_004078971.1|PREDICTED: laminin subunit gamma-2-like [Oryzias latipes]	0.186889	0.170899	0.309297	0.162353	#
comp7460_c0_seq1	gi|410907405|ref|XP_003967182.1|PREDICTED: c-Jun-amino-terminal kinase-interacting protein 2-like [Takifugu rubripes]	0.0196688	0.170899	0.0586275	0.212476	#
comp7462_c0_seq1	gi|301630999|ref|XP_002944600.1|PREDICTED: chorismate synthase-like, partial [Xenopus (Silurana) tropicalis]	0.0539031	0.132513	0.209683	0.0614346	#
comp7488_c0_seq1	gi|348526582|ref|XP_003450798.1|PREDICTED: integrin alpha-11 [Oreochromis niloticus]	1.21146	4.25008	4.2904	4.3958	#
comp7505_c0_seq1	gi|348514704|ref|XP_003444880.1|PREDICTED: cadherin EGF LAG seven-pass G-type receptor 3-like [Oreochromis niloticus]	0.140031	0.263632	0.11696	0.172837	#
comp7532_c0_seq1	gi|18027726|gb|AAL55824.1|AF318317_1unknown [Homo sapiens]	0.263763	1.25493	1.02979	1.11098	#
comp7541_c0_seq1	gi|348525994|ref|XP_003450506.1|PREDICTED: roundabout homolog 2-like [Oreochromis niloticus]	0.113744	0.312447	0.389128	0.303881	#
comp7547_c0_seq1	gi|348505946|ref|XP_003440521.1|PREDICTED: ETS homologous factor-like [Oreochromis niloticus]	0.198105	0.479126	0.347381	0.846416	#
comp7558_c0_seq1	gi|498941792|ref|XP_004542268.1|PREDICTED: interleukin-1 receptor-associated kinase 1-binding protein 1 homolog [Maylandia zebra]	0.168341	0.420239	0.400487	0.351205	#
comp7592_c0_seq1	gi|402580883|gb|EJW74832.1|hypothetical protein WUBG_14262, partial [Wuchereria bancrofti]	0.520841	Inf	Inf	Inf	#
comp7603_c0_seq1	gi|6686286|sp|P92504.3|CYC1_ASCSURecName: Full=Cytochrome c type-1	0.535171	Inf	Inf	Inf	#
comp7607_c0_seq1	gi|118763936|gb|AAI28854.1|Ccnk protein [Danio rerio]	0.391518	1.52727	1.18261	1.44754	#
comp7620_c0_seq1	gi|498978726|ref|XP_004528926.1|PREDICTED: glycogen debranching enzyme-like [Ceratitis capitata]	0.0172845	0.116025	Inf	Inf	#
comp7623_c0_seq1	gi|10121679|gb|AAG13319.1|AF266199_1glyceraldehyde-3-phosphate dehydrogenase [Gillichthys mirabilis]	0.0344664	0.0774697	Inf	0.101466	#
comp7635_c0_seq1	gi|499033305|ref|XP_004567345.1|PREDICTED: bone morphogenetic protein 10-like [Maylandia zebra]	1.72604	2.29899	3.35567	4.76705	#
comp7638_c1_seq1	gi|443708211|gb|ELU03426.1|hypothetical protein CAPTEDRAFT_50609, partial [Capitella teleta]	0.075548	0.317859	0.569525	0.183311	#
comp7673_c0_seq1	gi|47230590|emb|CAF99783.1|unnamed protein product [Tetraodon nigroviridis]	0.113744	0.350281	0.290208	0.303881	#
comp7688_c0_seq1	gi|499022161|ref|XP_004561851.1|PREDICTED: rab5 GDP/GTP exchange factor-like isoform X1 [Maylandia zebra] >gnl|BL_ORD_ID|1058037 PREDICTED: rab5 GDP/GTP exchange factor-like isoform X2 [Maylandia zebra]	0.855675	2.67283	2.43123	2.88446	#
comp7690_c0_seq1	gi|499048803|ref|XP_004574942.1|PREDICTED: kinesin-like protein KIF1C-like isoform X2 [Maylandia zebra]	2.19321	5.546	5.95348	5.99192	#
comp7742_c0_seq1	gi|17551134|ref|NP_509152.1|Protein ASG-2 [Caenorhabditis elegans] >gnl|BL_ORD_ID|44215 RecName: Full=Probable ATP synthase subunit g 2, mitochondrial; Short=ATPase subunit g 2 >gnl|BL_ORD_ID|44215 Protein ASG-2 [Caenorhabditis elegans]	0.296154	Inf	Inf	Inf	#
comp7747_c0_seq1	gi|498970528|ref|XP_004547422.1|PREDICTED: podocalyxin-like protein 2-like [Maylandia zebra]	0.11605	0.811039	0.543395	0.461929	#
comp7782_c0_seq1	gi|301609431|ref|XP_002934264.1|PREDICTED: protein EAN57-like [Xenopus (Silurana) tropicalis]	0.128066	0.334081	0.528436	0.34306	#
comp7784_c0_seq1	gi|308502962|ref|XP_003113665.1|hypothetical protein CRE_26209 [Caenorhabditis remanei] >gnl|BL_ORD_ID|1499063 hypothetical protein CRE_26209 [Caenorhabditis remanei]	1.08563	Inf	Inf	Inf	#
comp7785_c0_seq1	gi|383851516|ref|XP_003701278.1|PREDICTED: uncharacterized protein LOC100878660, partial [Megachile rotundata]	0.0539031	0.398756	0.0586275	0.0614346	#
comp7799_c0_seq1	gi|301631467|ref|XP_002944817.1|PREDICTED: fructose-1,6-bisphosphatase class 1-like [Xenopus (Silurana) tropicalis]	0.0515469	0.116025	0.351183	0.101466	#
comp7820_c0_seq1	gi|348533628|ref|XP_003454307.1|PREDICTED: protein kinase C zeta type-like [Oreochromis niloticus]	0.128066	0.633033	0.332163	0.731635	#
comp7824_c0_seq1	gi|17554020|ref|NP_497275.1|Protein MOMA-1 [Caenorhabditis elegans] >gnl|BL_ORD_ID|303471 Protein MOMA-1 [Caenorhabditis elegans]	0.64708	Inf	Inf	Inf	#
comp7830_c0_seq1	gi|326663874|ref|XP_697378.5|PREDICTED: ankyrin-2-like [Danio rerio]	0.0344664	0.0774697	Inf	0.101466	#
comp7864_c0_seq1	gi|348540305|ref|XP_003457628.1|PREDICTED: bcl-2/adenovirus E1B 19 kDa-interacting protein 2-like protein-like [Oreochromis niloticus]	1.19134	1.8935	2.73761	2.52211	#
comp7867_c0_seq1	gi|379698698|dbj|BAL70404.1|vasotocin type1a receptor [Amphiprion ocellaris]	0.451174	1.2148	1.09046	1.58069	#
comp7875_c0_seq1	gi|348522137|ref|XP_003448582.1|PREDICTED: caytaxin-like [Oreochromis niloticus]	0.186384	0.842183	0.750765	0.6759	#
comp7896_c0_seq1	gi|317418613|emb|CBN80651.1|ADP-ribosylation factor 4 [Dicentrarchus labrax]	0.128066	0.296196	0.232748	0.539052	#
comp7914_c0_seq1	gi|432928247|ref|XP_004081125.1|PREDICTED: kelch repeat and BTB domain-containing protein 5-like [Oryzias latipes]	0.11605	0.627758	0.543395	0.751547	#
comp7929_c0_seq1	gi|499034472|ref|XP_004567917.1|PREDICTED: forkhead box protein D3-B-like [Maylandia zebra]	0.623378	0.187314	0.316924	0.3224	#
comp7931_c0_seq1	gi|410979963|ref|XP_003996350.1|PREDICTED: rho GTPase-activating protein 44 [Felis catus]	0.243517	1.4339	0.874829	0.998968	#
comp7934_c0_seq1	gi|499051816|ref|XP_004576407.1|PREDICTED: uncharacterized protein LOC101464328 [Maylandia zebra]	0.186384	1.37454	1.66591	1.14536	#
comp7939_c0_seq1	gi|308501733|ref|XP_003113051.1|CRE-NUO-4 protein [Caenorhabditis remanei] >gnl|BL_ORD_ID|1500763 CRE-NUO-4 protein [Caenorhabditis remanei]	0.232979	Inf	Inf	Inf	#
comp7944_c0_seq1	gi|341903704|gb|EGT59639.1|hypothetical protein CAEBREN_31389 [Caenorhabditis brenneri]	0.327208	Inf	Inf	Inf	#
comp7950_c0_seq1	gi|312066385|ref|XP_003136245.1|hypothetical protein LOAG_00657 [Loa loa] >gnl|BL_ORD_ID|1468829 hypothetical protein LOAG_00657 [Loa loa]	0.327208	Inf	Inf	Inf	#
comp7961_c0_seq1	gi|348512997|ref|XP_003444029.1|PREDICTED: filamin-C-like [Oreochromis niloticus]	1.02251	3.96289	2.78325	2.03596	#
comp7964_c0_seq1	gi|3860513|emb|CAA13574.1|reverse transcriptase [Mus famulus]	0.0854067	0.0387948	0.101433	0.498415	#
comp8006_c0_seq1	gi|341892728|gb|EGT48663.1|hypothetical protein CAEBREN_06054 [Caenorhabditis brenneri]	0.248908	Inf	Inf	Inf	#
comp8013_c0_seq1	gi|326675066|ref|XP_003200266.1|PREDICTED: receptor-type tyrosine-protein phosphatase U-like, partial [Danio rerio]	0.0392049	0.148978	0.11696	0.222913	#
comp8029_c0_seq1	gi|498988333|ref|XP_004551746.1|PREDICTED: UPF0728 protein C10orf53 homolog isoform X1 [Maylandia zebra] >gnl|BL_ORD_ID|1043582 PREDICTED: UPF0728 protein C10orf53 homolog isoform X2 [Maylandia zebra]	1.19622	3.21746	3.29237	3.0767	#
comp8029_c0_seq2	gi|348528963|ref|XP_003451984.1|PREDICTED: UPF0728 protein C10orf53 homolog [Oreochromis niloticus]	0.46634	1.49296	1.13308	0.828755	#
comp8032_c0_seq1	gi|499020762|ref|XP_004561161.1|PREDICTED: transmembrane protein 242-like [Maylandia zebra]	1.85069	4.49971	5.15301	4.67115	#
comp8068_c0_seq1	gi|348514177|ref|XP_003444617.1|PREDICTED: fibroblast growth factor 18-like [Oreochromis niloticus] >gnl|BL_ORD_ID|1990649 PREDICTED: fibroblast growth factor 18-like isoform X2 [Maylandia zebra]	0.50108	1.50277	2.53748	2.53361	#
comp8135_c1_seq1	gi|47211124|emb|CAF95310.1|unnamed protein product [Tetraodon nigroviridis]	0.0344664	0.606635	0.101433	Inf	#
comp8144_c0_seq1	gi|498923858|ref|XP_004538008.1|PREDICTED: ATP-binding cassette sub-family G member 4-like [Maylandia zebra]	0.418308	0.344883	1.06908	0.400492	#
comp8145_c0_seq1	gi|268619138|gb|ACZ13345.1|aldolase [Bursaphelenchus xylophilus]	0.0392049	0.263632	0.167277	0.122537	#
comp8153_c0_seq1	gi|432866861|ref|XP_004070972.1|PREDICTED: protein phosphatase 1 regulatory subunit 12A-like [Oryzias latipes]	0.204814	0.527097	0.710332	0.922959	#
comp8158_c0_seq1	gi|71984406|ref|NP_001021411.1|Protein PYK-1, isoform c [Caenorhabditis elegans] >gnl|BL_ORD_ID|184881 Protein PYK-1, isoform c [Caenorhabditis elegans]	0.687833	Inf	Inf	Inf	#
comp8179_c0_seq1	gi|432848011|ref|XP_004066259.1|PREDICTED: tubulin polymerization-promoting protein family member 3-like [Oryzias latipes]	1.26335	3.65958	3.69397	3.7884	#
comp8202_c0_seq1	gi|7804476|dbj|BAA95671.1|C-type lectin [Cyprinus carpio]	0.191381	0.241875	0.85667	0.721665	#
comp8203_c0_seq1	gi|348537752|ref|XP_003456357.1|PREDICTED: alkaline phosphatase, tissue-nonspecific isozyme-like [Oreochromis niloticus]	0.588918	1.3099	1.74329	1.50871	#
comp8228_c0_seq1	gi|42556326|gb|AAS19752.1|myosin heavy chain [Gasterosteus aculeatus]	0.227558	1.97387	1.42694	0.811066	#
comp8266_c0_seq1	gi|348529021|ref|XP_003452013.1|PREDICTED: canalicular multispecific organic anion transporter 1-like, partial [Oreochromis niloticus]	0.123472	0.110525	0.11696	0.122537	#
comp8272_c0_seq1	gi|154466686|gb|ABS82498.1|tropomyosin, partial [Ascaris lumbricoides]	0.418308	Inf	Inf	Inf	#
comp8297_c0_seq1	gi|340385968|ref|XP_003391480.1|PREDICTED: glyceraldehyde-3-phosphate dehydrogenase, chromosomal-like [Amphimedon queenslandica]	0.0586098	0.241875	0.225065	0.183311	#
comp8314_c0_seq1	gi|348506212|ref|XP_003440654.1|PREDICTED: alpha-2,8-sialyltransferase 8B-like [Oreochromis niloticus]	0.977351	2.50321	2.54369	1.87792	#
comp8320_c0_seq1	gi|498978447|ref|XP_004528855.1|PREDICTED: polyribonucleotide nucleotidyltransferase-like [Ceratitis capitata]	0.0344664	0.154462	Inf	0.251976	#
comp8321_c0_seq1	gi|498989112|ref|XP_004551931.1|PREDICTED: coiled-coil domain-containing protein 106-like isoform X1 [Maylandia zebra]	0.54854	1.53217	1.57436	1.69398	#
comp8330_c0_seq1	gi|348538792|ref|XP_003456874.1|PREDICTED: potassium channel subfamily K member 13-like [Oreochromis niloticus]	1.05114	3.31821	3.147	3.00826	#
comp8345_c0_seq1	gi|498973191|ref|XP_004548074.1|PREDICTED: sodium/potassium-transporting ATPase subunit beta-1-interacting protein 1-like [Maylandia zebra]	0.361663	0.601348	1.04052	0.922959	#
comp8354_c0_seq1	gi|348530040|ref|XP_003452519.1|PREDICTED: hypothetical protein LOC100703912 [Oreochromis niloticus]	0.0732095	0.301616	0.316924	0.421009	#
comp8361_c0_seq1	gi|348518243|ref|XP_003446641.1|PREDICTED: GTPase IMAP family member 8-like, partial [Oreochromis niloticus]	0.0392049	0.263632	0.217376	0.3224	#
comp8376_c0_seq1	gi|348527790|ref|XP_003451402.1|PREDICTED: procollagen galactosyltransferase 2-like [Oreochromis niloticus]	0.346374	0.893913	1.04052	0.875959	#
comp8397_c0_seq1	gi|47221601|emb|CAF97866.1|unnamed protein product [Tetraodon nigroviridis]	2.04335	6.96916	7.42278	7.2056	#
comp8399_c0_seq1	gi|410914138|ref|XP_003970545.1|PREDICTED: glutamate receptor 1-like isoform 2 [Takifugu rubripes]	0.250612	0.659374	0.750765	0.771423	#
comp8409_c0_seq1	gi|308481916|ref|XP_003103162.1|CRE-TAG-307 protein [Caenorhabditis remanei] >gnl|BL_ORD_ID|1495755 CRE-TAG-307 protein [Caenorhabditis remanei]	0.549424	Inf	Inf	Inf	#
comp8430_c0_seq1	gi|348532696|ref|XP_003453842.1|PREDICTED: coiled-coil domain-containing protein 85A-like [Oreochromis niloticus]	0.804721	2.2301	3.40431	3.30252	#
comp8438_c0_seq1	gi|317419474|emb|CBN81511.1|Zinc finger CCHC domain-containing protein 24 [Dicentrarchus labrax]	0.592356	2.6551	1.80347	2.19115	#
comp8448_c0_seq1	gi|348506682|ref|XP_003440887.1|PREDICTED: proenkephalin-A-like [Oreochromis niloticus]	0.926041	3.01313	4.1487	3.61388	#
comp8451_c0_seq1	gi|432881059|ref|XP_004073785.1|PREDICTED: bcl-2/adenovirus E1B 19 kDa-interacting protein 2-like protein-like [Oryzias latipes]	0.326247	0.899074	1.35074	1.47352	#
comp8506_c0_seq1	gi|498994015|ref|XP_004532758.1|PREDICTED: flagellar basal-body rod protein FlgG-like [Ceratitis capitata]	0.123472	0.110525	0.316924	0.615641	#
comp8513_c0_seq1	gi|498928153|ref|XP_004539128.1|PREDICTED: epsin-3-like [Maylandia zebra]	0.209778	1.06815	1.14372	0.683804	#
comp8538_c0_seq1	gi|170573162|ref|XP_001892369.1|hypothetical protein [Brugia malayi] >gnl|BL_ORD_ID|622376 conserved hypothetical protein [Brugia malayi]	3.29642	9.06679	9.37817	8.59097	#
comp8539_c0_seq1	gi|348534247|ref|XP_003454614.1|PREDICTED: cysteine-rich with EGF-like domain protein 1-like [Oreochromis niloticus]	0.0562574	0.110525	0.11696	0.371813	#
comp8560_c0_seq1	gi|499001952|ref|XP_004555108.1|PREDICTED: zinc finger FYVE domain-containing protein 9-like isoform X2 [Maylandia zebra]	0.321968	1.01206	1.47172	1.09171	#
comp8569_c0_seq1	gi|410921286|ref|XP_003974114.1|PREDICTED: granzyme B(G,H)-like [Takifugu rubripes]	0.111437	0.521776	0.381549	0.243758	#
comp8580_c0_seq1	gi|93115600|gb|ABE98493.1|cytochrome oxidase subunit II [Coxotermes boukokoensis]	Inf	0.116025	0.0508276	0.101466	#
comp8635_c0_seq1	gi|498993219|ref|XP_004532552.1|PREDICTED: enolase-like [Ceratitis capitata]	0.109127	0.241875	0.373965	0.577413	#
comp8667_c0_seq1	gi|410916797|ref|XP_003971873.1|PREDICTED: hippocalcin-like protein 1-like [Takifugu rubripes]	1.22746	4.17709	4.40173	5.35928	#
comp8688_c0_seq1	gi|410932567|ref|XP_003979665.1|PREDICTED: protocadherin beta-1-like, partial [Takifugu rubripes]	0.0970309	0.312447	0.487198	0.645812	#
comp8727_c0_seq1	gi|402589149|gb|EJW83081.1|GDP-mannose 4,6-dehydratase [Wuchereria bancrofti]	Inf	0.0387948	0.151818	0.202029	#
comp8738_c0_seq1	gi|170584524|ref|XP_001897049.1|HD domain containing protein [Brugia malayi] >gnl|BL_ORD_ID|617795 HD domain containing protein [Brugia malayi]	0.342604	Inf	Inf	Inf	#
comp8743_c0_seq1	gi|348541261|ref|XP_003458105.1|PREDICTED: disco-interacting protein 2 homolog C-like [Oreochromis niloticus]	0.361663	0.711886	0.900202	1.38205	#
comp8770_c0_seq1	gi|317419046|emb|CBN81084.1|A disintegrin and metalloproteinase with thrombospondin motifs 9 [Dicentrarchus labrax]	0.161035	0.447041	0.528436	0.539052	#
comp8790_c0_seq1	gi|325303374|tpg|DAA34086.1|TPA_exp: enoyl-CoA hydratase [Amblyomma variegatum]	0.104503	0.132513	0.109199	0.162353	#
comp8790_c1_seq1	gi|358332466|dbj|GAA51117.1|3-hydroxyisobutyryl-CoA hydrolase [Clonorchis sinensis]	0.0515469	Inf	0.201985	Inf	#
comp8812_c0_seq1	gi|47229712|emb|CAG06908.1|unnamed protein product [Tetraodon nigroviridis]	0.0392049	0.785025	0.11696	0.122537	#
comp8813_c0_seq1	gi|348545110|ref|XP_003460023.1|PREDICTED: hypothetical protein LOC100701611 [Oreochromis niloticus]	0.359078	1.37454	0.943564	1.48282	#
comp8824_c0_seq1	gi|499031476|ref|XP_004566447.1|PREDICTED: cocaine- and amphetamine-regulated transcript protein-like [Maylandia zebra]	1.89007	3.39731	4.28519	6.30525	#
comp8829_c0_seq1	gi|317418574|emb|CBN80612.1|Kelch domain-containing protein 8A [Dicentrarchus labrax]	Inf	0.569582	Inf	0.202029	#
comp8840_c0_seq1	gi|47218490|emb|CAF97224.1|unnamed protein product [Tetraodon nigroviridis]	0.645376	2.2301	2.51257	2.8065	#
comp8844_c0_seq1	gi|312083846|ref|XP_003144032.1|hypothetical protein LOAG_08452 [Loa loa]	0.151947	Inf	Inf	Inf	#
comp8850_c0_seq1	gi|348521638|ref|XP_003448333.1|PREDICTED: beta-1,4-galactosyltransferase 3-like [Oreochromis niloticus]	0.900082	2.75669	3.04989	4.18444	#
comp8868_c0_seq1	gi|402589408|gb|EJW83340.1|alpha amylase [Wuchereria bancrofti]	0.491946	Inf	Inf	Inf	#
comp8889_c0_seq1	gi|393909111|gb|EJD75323.1|hypothetical protein LOAG_17509 [Loa loa]	0.357914	Inf	Inf	Inf	#
comp8911_c0_seq1	gi|499022131|ref|XP_004561836.1|PREDICTED: core histone macro-H2A.1-like isoform X1 [Maylandia zebra]	0.209277	1.10371	0.867569	1.12818	#
comp8942_c0_seq1	gi|20068287|emb|CAD29445.1|protein disulfide isomerase 1 [Ostertagia ostertagi]	0.660736	Inf	Inf	Inf	#
comp8979_c0_seq1	gi|348536078|ref|XP_003455524.1|PREDICTED: toll-like receptor 7-like [Oreochromis niloticus]	0.847898	2.58834	3.00841	3.45342	#
comp8984_c0_seq1	gi|312073271|ref|XP_003139445.1|immunoglobulin I-set domain-containing protein [Loa loa] >gnl|BL_ORD_ID|1465643 immunoglobulin I-set domain-containing protein [Loa loa]	0.102188	Inf	Inf	Inf	#
comp8984_c1_seq1	gi|402581844|gb|EJW75791.1|immunoglobulin I-set domain-containing protein [Wuchereria bancrofti]	0.200846	Inf	Inf	Inf	#
comp9026_c0_seq1	gi|498966954|ref|XP_004546547.1|PREDICTED: serine/threonine-protein kinase MAK-like isoform X6 [Maylandia zebra]	0.0539031	0.0553844	0.159551	0.162353	#
comp9035_c0_seq1	gi|432952194|ref|XP_004084999.1|PREDICTED: protocadherin gamma-C4-like, partial [Oryzias latipes]	0.0196688	0.285351	0.159551	0.212476	#
comp9040_c0_seq1	gi|187173284|ref|NP_571064.2|snail 1b [Danio rerio] >gnl|BL_ORD_ID|429457 LOC792194 protein [Danio rerio]	0.317201	1.36958	2.19616	2.39523	#
comp9043_c0_seq1	gi|499040952|ref|XP_004571099.1|PREDICTED: uncharacterized protein LOC101488008 [Maylandia zebra]	0.272987	1.17452	1.00829	1.03575	#
comp9066_c0_seq1	gi|348519359|ref|XP_003447198.1|PREDICTED: mps one binder kinase activator-like 2-like [Oreochromis niloticus]	0.822868	2.30357	2.69177	2.22765	#
comp9076_c0_seq1	gi|498928867|ref|XP_004539298.1|PREDICTED: sphingosine kinase 2-like isoform X2 [Maylandia zebra]	0.602449	1.92193	1.87655	1.92071	#
comp9084_c0_seq1	gi|60459101|gb|AAX19944.1|activin beta A precursor [Oreochromis mossambicus]	0.184135	0.457745	0.40427	0.520891	#
comp9084_c0_seq2	gi|326672057|ref|XP_002667114.2|PREDICTED: inhibin beta B chain-like, partial [Danio rerio]	0.106816	0.225531	0.217376	0.711687	#
comp9085_c0_seq1	gi|499047243|ref|XP_004574185.1|PREDICTED: 6-phosphofructo-2-kinase/fructose-2,6-bisphosphatase 4-like isoform X2 [Maylandia zebra]	0.77385	2.66397	2.11878	1.98805	#
comp9091_c0_seq1	gi|393908862|gb|EJD75233.1|hypothetical protein LOAG_17583 [Loa loa]	0.535171	Inf	Inf	Inf	#
comp9105_c0_seq1	gi|498993820|ref|XP_004532703.1|PREDICTED: L-glyceraldehyde 3-phosphate reductase-like [Ceratitis capitata]	0.0685267	0.0774697	0.201985	0.691702	#
comp9126_c0_seq1	gi|348534831|ref|XP_003454905.1|PREDICTED: adenylate cyclase type 3 isoform 2 [Oreochromis niloticus]	1.34913	4.87393	4.38628	5.22065	#
comp9151_c0_seq1	gi|341902435|gb|EGT58370.1|hypothetical protein CAEBREN_14673 [Caenorhabditis brenneri]	0.448006	Inf	Inf	Inf	#
comp9161_c0_seq1	gi|341884803|gb|EGT40738.1|CBN-GAS-1 protein [Caenorhabditis brenneri]	0.357914	Inf	Inf	Inf	#
comp9183_c0_seq1	gi|348539808|ref|XP_003457381.1|PREDICTED: contactin-associated protein-like 5-like [Oreochromis niloticus]	0.0778847	0.258196	0.332163	0.243758	#
comp9223_c0_seq1	gi|498994555|ref|XP_004532887.1|PREDICTED: quinone oxidoreductase-like [Ceratitis capitata]	0.0344664	0.0387948	0.201985	0.202029	#
comp9227_c0_seq1	gi|410932399|ref|XP_003979581.1|PREDICTED: probable G-protein coupled receptor 52-like, partial [Takifugu rubripes]	1.09774	3.44697	4.27476	4.04673	#
comp9228_c0_seq1	gi|499023668|ref|XP_004562596.1|PREDICTED: prolactin receptor-like isoform X2 [Maylandia zebra]	0.289175	0.633033	0.57698	0.441488	#
comp9241_c0_seq1	gi|498927563|ref|XP_004538990.1|PREDICTED: xylosyltransferase 1-like [Maylandia zebra]	0.218682	0.659374	0.65496	1.00664	#
comp9254_c0_seq1	gi|348533914|ref|XP_003454449.1|PREDICTED: hairy/enhancer-of-split related with YRPW motif protein 1-like [Oreochromis niloticus]	0.802539	2.15151	2.38716	2.77721	#
comp9257_c0_seq1	gi|47205073|emb|CAF90912.1|unnamed protein product [Tetraodon nigroviridis]	0.893216	2.88783	3.14114	3.4502	#
comp9269_c0_seq1	gi|4378024|gb|AAD19347.1|putative nucleic acid binding protein [Takifugu rubripes]	0.218682	0.659374	0.986759	0.771423	#
comp9287_c0_seq1	gi|410923176|ref|XP_003975058.1|PREDICTED: septin-5-like [Takifugu rubripes]	0.181884	0.328676	0.591875	0.559315	#
comp9308_c0_seq1	gi|499049523|ref|XP_004575296.1|PREDICTED: Fc receptor-like B-like, partial [Maylandia zebra]	0.317201	1.22986	1.23543	1.36723	#
comp9313_c0_seq1	gi|170572733|ref|XP_001892214.1|hypothetical protein [Brugia malayi] >gnl|BL_ORD_ID|622524 RecName: Full=UPF0729 protein Bm1_03610 >gnl|BL_ORD_ID|622524 conserved hypothetical protein [Brugia malayi]	0.388279	Inf	Inf	Inf	#
comp9330_c0_seq1	gi|499028576|ref|XP_004565013.1|PREDICTED: desmoglein-2-like [Maylandia zebra]	0.0732095	0.187314	1.31243	0.3224	#
comp9331_c0_seq1	gi|393911169|gb|EFO25991.2|KH domain-containing protein [Loa loa] >gnl|BL_ORD_ID|2341715 KH domain-containing protein, variant [Loa loa]	0.296154	Inf	Inf	Inf	#
comp9333_c0_seq1	gi|499031067|ref|XP_004566244.1|PREDICTED: uncharacterized protein LOC101466936 isoform X2 [Maylandia zebra]	0.198105	0.553667	0.543395	0.363683	#
comp9342_c0_seq2	gi|499013409|ref|XP_004557972.1|PREDICTED: poliovirus receptor-related protein 3-like [Maylandia zebra]	0.383156	0.868076	0.921904	1.32014	#
comp9343_c0_seq1	gi|393909240|gb|EJD75369.1|hypothetical protein LOAG_17461 [Loa loa]	0.418308	Inf	Inf	Inf	#
comp9359_c0_seq1	gi|340384917|ref|XP_003390957.1|PREDICTED: 50S ribosomal protein L5-like [Amphimedon queenslandica]	0.0344664	0.0387948	Inf	0.101466	#
comp9359_c1_seq1	gi|350424521|ref|XP_003493822.1|PREDICTED: 50S ribosomal protein L5-like [Bombus impatiens]	0.0685267	0.0774697	Inf	0.101466	#
comp9387_c0_seq1	gi|499025111|ref|XP_004563308.1|PREDICTED: connector enhancer of kinase suppressor of ras 2-like [Maylandia zebra]	0.15371	0.511128	0.750765	0.771423	#
comp9391_c0_seq1	gi|348514089|ref|XP_003444573.1|PREDICTED: derlin-2-like [Oreochromis niloticus]	0.236901	1.03759	0.61418	1.10895	#
comp9398_c0_seq1	gi|499016306|ref|XP_004558962.1|PREDICTED: cyclin-dependent kinase 17-like isoform X5 [Maylandia zebra]	0.383626	0.648844	1.01188	1.07038	#
comp9435_c0_seq1	gi|410918929|ref|XP_003972937.1|PREDICTED: uncharacterized protein LOC101066603 [Takifugu rubripes]	1.9924	7.23711	6.79071	7.31563	#
comp9437_c0_seq1	gi|348505008|ref|XP_003440053.1|PREDICTED: acyl-coenzyme A thioesterase 11-like [Oreochromis niloticus]	0.87826	2.93552	4.05038	2.87336	#
comp9463_c0_seq1	gi|432888054|ref|XP_004075044.1|PREDICTED: chondroitin sulfate proteoglycan 4-like [Oryzias latipes]	0.181884	0.553667	0.591875	0.461929	#
comp9493_c0_seq1	gi|498981534|ref|XP_004550084.1|PREDICTED: homeodomain-interacting protein kinase 1-like [Maylandia zebra]	0.0172845	0.116025	Inf	Inf	#
comp9493_c1_seq1	gi|499047797|ref|XP_004574456.1|PREDICTED: homeodomain-interacting protein kinase 1-like [Maylandia zebra]	0.070869	0.0940081	0.0586275	0.162353	#
comp9523_c1_seq1	gi|312065862|ref|XP_003135995.1|charged multivesicular body protein 4b [Loa loa] >gnl|BL_ORD_ID|1469079 charged multivesicular body protein 4b [Loa loa]	0.296154	Inf	Inf	Inf	#
comp9548_c0_seq1	gi|402593687|gb|EJW87614.1|dyskeratosis congenita 1 [Wuchereria bancrofti]	0.506433	Inf	Inf	Inf	#
comp9564_c0_seq1	gi|29840996|gb|AAP06009.1|similar to GenBank Accession Number Q9D832 DnaJ homolog subfamily B member 4 [Schistosoma japonicum]	0.0172845	0.0387948	0.151818	Inf	#
comp9564_c1_seq1	gi|260819088|ref|XP_002604869.1|hypothetical protein BRAFLDRAFT_217157 [Branchiostoma floridae] >gnl|BL_ORD_ID|975894 hypothetical protein BRAFLDRAFT_217157 [Branchiostoma floridae]	0.075548	0.355677	0.174999	0.183311	#
comp9597_c0_seq1	gi|498944466|ref|XP_004542686.1|PREDICTED: uncharacterized protein LOC101470068 [Maylandia zebra]	0.218682	0.732828	1.39929	1.09932	#
comp9608_c0_seq1	gi|295792242|gb|ADG29125.1|nucleoside diphosphate kinase B [Epinephelus coioides]	1.562	7.12691	4.77513	5.24451	#
comp9615_c0_seq1	gi|348501444|ref|XP_003438279.1|PREDICTED: potassium voltage-gated channel subfamily KQT member 5-like [Oreochromis niloticus]	0.186889	0.170899	0.259598	0.262376	#
comp9627_c0_seq1	gi|348530414|ref|XP_003452706.1|PREDICTED: G-protein coupled receptor 98-like [Oreochromis niloticus]	0.695471	2.4265	2.82263	2.36832	#
comp9683_c0_seq1	gi|499025048|ref|XP_004563277.1|PREDICTED: EF-hand domain-containing family member A2-like isoform X3 [Maylandia zebra]	0.102188	0.154462	0.0508276	0.15186	#
comp9691_c0_seq2	gi|499045216|ref|XP_004573197.1|PREDICTED: tumor necrosis factor alpha-induced protein 2-like isoform X2 [Maylandia zebra]	0.365407	1.20977	1.19672	1.73036	#
comp9707_c1_seq1	gi|410912230|ref|XP_003969593.1|PREDICTED: kinesin-like protein KIF26B-like [Takifugu rubripes]	0.0172845	0.154462	Inf	Inf	#
comp9726_c1_seq1	gi|498974619|ref|XP_004527859.1|PREDICTED: aconitate hydratase 1-like [Ceratitis capitata]	Inf	0.0774697	0.251933	0.202029	#
comp9738_c0_seq1	gi|47204004|emb|CAF91936.1|unnamed protein product [Tetraodon nigroviridis]	0.279517	0.753733	0.889335	0.830835	#
comp9749_c0_seq1	gi|402587667|gb|EJW81602.1|hypothetical protein WUBG_07487 [Wuchereria bancrofti]	0.535171	Inf	Inf	Inf	#
comp9750_c0_seq1	gi|332376543|gb|AEE63411.1|unknown [Dendroctonus ponderosae]	0.0685267	0.0387948	0.0508276	Inf	#
comp9771_c0_seq1	gi|348527588|ref|XP_003451301.1|PREDICTED: apoptosis-associated speck-like protein containing a CARD-like [Oreochromis niloticus]	0.15371	0.436327	3.65788	1.41755	#
comp9777_c0_seq1	gi|170595768|ref|XP_001902512.1|Eif3s9 protein [Brugia malayi] >gnl|BL_ORD_ID|612357 Eif3s9 protein, putative [Brugia malayi]	0.591725	Inf	Inf	Inf	#
comp9783_c0_seq1	gi|402593119|gb|EJW87046.1|ATP-dependent RNA helicase [Wuchereria bancrofti]	1.15344	Inf	Inf	Inf	#
comp9784_c0_seq1	gi|348506527|ref|XP_003440810.1|PREDICTED: uncharacterized protein C6orf174 homolog [Oreochromis niloticus]	0.385249	1.27495	1.02263	1.14738	#
comp9790_c0_seq1	gi|498980932|ref|XP_004549936.1|PREDICTED: probable global transcription activator SNF2L2-like [Maylandia zebra]	0.149158	0.479126	0.640148	1.03371	#
comp9796_c0_seq1	gi|348524897|ref|XP_003449959.1|PREDICTED: angiopoietin-related protein 1-like [Oreochromis niloticus]	0.321968	0.831811	1.01546	0.858346	#
comp9802_c0_seq1	gi|99109616|gb|ABF67505.1|catalase [Haliotis discus discus]	0.172862	0.414872	0.464641	0.711687	#
comp9806_c0_seq1	gi|499036095|ref|XP_004568715.1|PREDICTED: multiple epidermal growth factor-like domains protein 10-like isoform X2 [Maylandia zebra]	0.111437	0.59606	0.816617	0.873888	#
comp9808_c0_seq1	gi|348506368|ref|XP_003440731.1|PREDICTED: neurexin-3-alpha isoform 3 [Oreochromis niloticus]	0.471968	1.60533	1.51974	1.47548	#
comp9809_c0_seq2	gi|498962598|ref|XP_004545648.1|PREDICTED: protein RD3-like [Maylandia zebra]	0.190876	0.764173	1.04766	0.695913	#
comp9811_c0_seq1	gi|328724897|ref|XP_003248282.1|PREDICTED: hypothetical protein LOC100569049 [Acyrthosiphon pisum]	0.0685267	Inf	Inf	0.101466	#
comp9821_c0_seq1	gi|2289970|gb|AAB66301.1|cytoplasmic actin LvC2, partial [Lytechinus variegatus]	Inf	0.116025	Inf	0.0508469	#
comp9843_c0_seq2	gi|288965830|pdb|3L4F|DChain D, Crystal Structure Of Betapix Coiled-Coil Domain And Shank Pdz Complex	0.0196688	0.209167	0.159551	0.0614346	#
comp9849_c0_seq1	gi|393908963|gb|EJD75264.1|LIM-9 isoform, variant [Loa loa]	0.403335	Inf	Inf	Inf	#
comp9854_c0_seq1	gi|47223812|emb|CAF98582.1|unnamed protein product [Tetraodon nigroviridis]	0.328864	0.878417	1.26349	1.14536	#
comp9888_c0_seq1	gi|340385154|ref|XP_003391075.1|PREDICTED: adenosylhomocysteinase-like, partial [Amphimedon queenslandica]	0.0344664	0.0387948	Inf	0.0508469	#
comp9891_c0_seq1	gi|499051899|ref|XP_004576447.1|PREDICTED: formin-binding protein 1 homolog [Maylandia zebra]	Inf	0.116025	0.0508276	Inf	#
comp9908_c0_seq1	gi|402591023|gb|EJW84953.1|hypothetical protein WUBG_04135 [Wuchereria bancrofti]	0.118871	Inf	Inf	Inf	#
comp9928_c0_seq1	gi|317419298|emb|CBN81335.1|Uncharacterized protein [Dicentrarchus labrax]	0.0685267	0.495137	0.449579	0.251976	#
comp9946_c0_seq1	gi|170574411|ref|XP_001892803.1|Transmembrane amino acid transporter protein [Brugia malayi] >gnl|BL_ORD_ID|621955 Transmembrane amino acid transporter protein [Brugia malayi]	0.90714	Inf	Inf	Inf	#
comp10023_c0_seq1	gi|499029935|ref|XP_004565682.1|PREDICTED: T-box transcription factor TBX19-like [Maylandia zebra]	0.109127	0.317859	0.274913	0.480187	#
comp10040_c0_seq1	gi|348527242|ref|XP_003451128.1|PREDICTED: A disintegrin and metalloproteinase with thrombospondin motifs 12 [Oreochromis niloticus]	0.660503	2.43555	3.22576	2.75433	#
comp10062_c0_seq1	gi|499025616|ref|XP_004563557.1|PREDICTED: uncharacterized protein LOC101479002 isoform X4 [Maylandia zebra]	0.628681	1.90772	1.51632	1.09171	#
comp10064_c0_seq1	gi|499028618|ref|XP_004565034.1|PREDICTED: beta-arrestin-1-like [Maylandia zebra]	1.05472	2.46266	2.72846	3.2714	#
comp10066_c0_seq1	gi|402594536|gb|EJW88462.1|proteasome subunit beta type [Wuchereria bancrofti]	0.102188	Inf	Inf	Inf	#
comp10128_c0_seq1	gi|410911380|ref|XP_003969168.1|PREDICTED: cytosolic 5'-nucleotidase 1A-like [Takifugu rubripes]	0.140031	0.187314	0.11696	0.122537	#
comp10133_c0_seq1	gi|317418665|emb|CBN80703.1|Plexin-A2 [Dicentrarchus labrax]	0.0562574	0.110525	0.267258	0.122537	#
comp10150_c0_seq1	gi|499044236|ref|XP_004572716.1|PREDICTED: tudor domain-containing protein 12-like [Maylandia zebra]	0.520841	Inf	0.49846	Inf	#
comp10152_c0_seq1	gi|393903119|gb|EFO13141.2|major allergen, partial [Loa loa]	0.102188	Inf	Inf	Inf	#
comp10153_c0_seq1	gi|432958684|ref|XP_004086106.1|PREDICTED: Golgi apparatus protein 1-like [Oryzias latipes]	0.985268	3.26795	2.77717	2.2363	#
comp10167_c0_seq1	gi|498978329|ref|XP_004549303.1|PREDICTED: G-protein coupled receptor 20-like [Maylandia zebra]	0.0586098	0.165422	0.225065	0.23334	#
comp10167_c1_seq1	gi|348513071|ref|XP_003444066.1|PREDICTED: G-protein coupled receptor 20-like [Oreochromis niloticus]	0.312908	0.878417	0.849399	0.934806	#
comp10202_c0_seq1	gi|498938572|ref|XP_004541665.1|PREDICTED: zinc finger protein ZFPM2-like isoform X2 [Maylandia zebra]	0.0539031	0.0553844	0.109199	0.312055	#
comp10216_c0_seq1	gi|443693473|gb|ELT94824.1|hypothetical protein CAPTEDRAFT_122939, partial [Capitella teleta]	0.102188	Inf	0.0508276	1.47694	#
comp10257_c0_seq1	gi|31560517|ref|NP_036105.2|60S ribosomal protein L27a [Mus musculus] >gnl|BL_ORD_ID|158050 RecName: Full=60S ribosomal protein L27a; AltName: Full=L29 >gnl|BL_ORD_ID|158050 unnamed protein product [Mus musculus] >gnl|BL_ORD_ID|158050 unnamed protein product [Mus musculus] >gnl|BL_ORD_ID|158050 unnamed protein product [Mus musculus] >gnl|BL_ORD_ID|158050 ribosomal protein L27a [Mus musculus] >gnl…	Inf	0.420239	Inf	Inf	#
comp10264_c1_seq1	gi|119598634|gb|EAW78228.1|enoyl-Coenzyme A, hydratase/3-hydroxyacyl Coenzyme A dehydrogenase, isoform CRA_a [Homo sapiens]	0.0685267	0.116025	0.101433	0.101466	#
comp10271_c0_seq1	gi|410896798|ref|XP_003961886.1|PREDICTED: transcription factor Sp9-like [Takifugu rubripes]	0.12577	0.241875	0.174999	0.183311	#
comp10279_c0_seq1	gi|312066049|ref|XP_003136085.1|hypothetical protein LOAG_00497 [Loa loa] >gnl|BL_ORD_ID|1468996 hypothetical protein, variant [Loa loa]	0.232979	Inf	Inf	Inf	#
comp10280_c0_seq1	gi|301630365|ref|XP_002944292.1|PREDICTED: acetoacetate metabolism regulatory protein AtoC-like, partial [Xenopus (Silurana) tropicalis]	0.0172845	0.0387948	Inf	0.15186	#
comp10285_c0_seq1	gi|332018340|gb|EGI58945.1|Signal recognition particle receptor subunit alpha-like protein [Acromyrmex echinatior]	0.0196688	0.0940081	0.159551	0.0614346	#
comp10300_c0_seq1	gi|499049519|ref|XP_004575294.1|PREDICTED: alpha-tectorin-like [Maylandia zebra]	0.0778847	0.371849	0.232748	0.243758	#
comp10300_c0_seq2	gi|348545334|ref|XP_003460135.1|PREDICTED: alpha-tectorin-like [Oreochromis niloticus]	0.128066	0.258196	0.232748	0.243758	#
comp10336_c0_seq2	gi|348532305|ref|XP_003453647.1|PREDICTED: GDNF family receptor alpha-2-like [Oreochromis niloticus]	0.0539031	0.170899	0.309297	0.212476	#
comp10341_c0_seq1	gi|156389016|ref|XP_001634788.1|predicted protein [Nematostella vectensis] >gnl|BL_ORD_ID|567309 predicted protein [Nematostella vectensis]	0.181884	0.774603	1.24947	0.461929	#
comp10350_c0_seq1	gi|498959969|ref|XP_004545183.1|PREDICTED: calcium/calmodulin-dependent protein kinase II inhibitor 2-like [Maylandia zebra]	0.411635	0.558974	0.430722	0.539052	#
comp10373_c0_seq1	gi|119514233|gb|ABL75896.1|protocadherin 2G21 [Takifugu rubripes]	0.202579	0.585475	0.558334	0.57954	#
comp10386_c0_seq1	gi|499045679|ref|XP_004573422.1|PREDICTED: myelin proteolipid protein-like isoform X2 [Maylandia zebra]	0.0685267	Inf	0.400487	Inf	#
comp10397_c0_seq1	gi|340384226|ref|XP_003390615.1|PREDICTED: 1-deoxy-D-xylulose-5-phosphate synthase-like [Amphimedon queenslandica]	0.0854067	0.192781	0.0508276	0.101466	#
comp10415_c0_seq1	gi|499021869|ref|XP_004561707.1|PREDICTED: vacuole membrane protein 1-like [Maylandia zebra]	0.209778	0.220079	0.332163	0.34306	#
comp10416_c0_seq1	gi|348504580|ref|XP_003439839.1|PREDICTED: retinoic acid-induced protein 2-like [Oreochromis niloticus]	0.367987	1.08341	1.60496	2.1458	#
comp10424_c0_seq1	gi|313235882|emb|CBY11269.1|unnamed protein product [Oikopleura dioica]	0.204814	0.965964	0.805669	0.875959	#
comp10427_c0_seq2	gi|348539900|ref|XP_003457427.1|PREDICTED: protein NLRC3-like [Oreochromis niloticus]	0.0539031	0.209167	0.309297	0.112007	#
comp10468_c0_seq1	gi|348531740|ref|XP_003453366.1|PREDICTED: phosphoglucomutase-1-like [Oreochromis niloticus]	0.118871	0.269065	0.301665	0.202029	#
comp10479_c0_seq1	gi|66816791|gb|AAY56755.1|reverse transcriptase SR3-left [Schistosoma mansoni]	0.0515469	Inf	0.101433	0.101466	#
comp10487_c0_seq1	gi|432952325|ref|XP_004085059.1|PREDICTED: anoctamin-4-like [Oryzias latipes]	0.151947	Inf	0.0508276	0.101466	#
comp10512_c0_seq1	gi|47221868|emb|CAF98880.1|unnamed protein product [Tetraodon nigroviridis]	0.207548	0.355677	0.423171	0.283148	#
comp10513_c0_seq1	gi|498991089|ref|XP_004532013.1|PREDICTED: nicotinate dehydrogenase small FeS subunit-like [Ceratitis capitata]	0.144598	0.447041	0.57698	0.587514	#
comp10516_c0_seq1	gi|410899018|ref|XP_003962994.1|PREDICTED: transmembrane protein 240-like [Takifugu rubripes]	0.186384	0.805841	1.17201	0.771423	#
comp10530_c0_seq1	gi|350426892|ref|XP_003494576.1|PREDICTED: transcription elongation protein nusA-like [Bombus impatiens]	Inf	0.116025	0.301665	0.101466	#
comp10546_c1_seq1	gi|326935788|ref|XP_003213949.1|PREDICTED: collagen alpha-1(II) chain-like, partial [Meleagris gallopavo]	0.075548	0.165422	0.324546	0.332735	#
comp10554_c0_seq1	gi|119580432|gb|EAW60028.1|hCG1820544 [Homo sapiens]	0.0344664	0.154462	Inf	0.202029	#
comp10570_c0_seq1	gi|348518493|ref|XP_003446766.1|PREDICTED: cytochrome P450 2K1-like isoform 1 [Oreochromis niloticus]	1.23922	2.97871	2.10258	3.01795	#
comp10572_c0_seq1	gi|410912708|ref|XP_003969831.1|PREDICTED: uncharacterized protein LOC101069615 [Takifugu rubripes]	0.163303	0.274496	0.965182	0.402653	#
comp10576_c0_seq1	gi|498940021|ref|XP_004541987.1|PREDICTED: eyes absent homolog 4-like isoform X7 [Maylandia zebra]	0.0778847	0.296196	0.381549	0.243758	#
comp10579_c0_seq1	gi|355567573|gb|EHH23914.1|hypothetical protein EGK_07482, partial [Macaca mulatta]	0.0344664	0.0774697	0.101433	Inf	#
comp10581_c0_seq1	gi|410930828|ref|XP_003978800.1|PREDICTED: homeobox protein meis3-like [Takifugu rubripes]	0.0392049	0.148978	0.316924	0.272767	#
comp10585_c0_seq1	gi|301632889|ref|XP_002945512.1|PREDICTED: NADP-dependent malic enzyme-like [Xenopus (Silurana) tropicalis]	0.0172845	0.0774697	0.201985	Inf	#
comp10594_c0_seq1	gi|47226075|emb|CAG04449.1|unnamed protein product [Tetraodon nigroviridis]	0.0562574	0.187314	0.267258	0.518752	#
comp10616_c0_seq1	gi|499035583|ref|XP_004568463.1|PREDICTED: fatty acid-binding protein, brain-like [Maylandia zebra]	1.05633	3.32656	1.90961	3.78762	#
comp10616_c1_seq1	gi|226372740|gb|ACO51995.1|Fatty acid-binding protein, brain [Rana catesbeiana]	1.07625	2.54362	1.76673	2.92151	#
comp10621_c0_seq1	gi|326668218|ref|XP_002667195.2|PREDICTED: centriolin-like [Danio rerio]	0.624861	1.84596	0.954379	0.932747	#
comp10658_c0_seq1	gi|196016476|ref|XP_002118090.1|hypothetical protein TRIADDRAFT_62141 [Trichoplax adhaerens] >gnl|BL_ORD_ID|712910 hypothetical protein TRIADDRAFT_62141 [Trichoplax adhaerens]	0.0344664	0.0387948	0.201985	0.101466	#
comp10662_c0_seq1	gi|71988321|ref|NP_001021545.1|Protein BLI-4, isoform f [Caenorhabditis elegans] >gnl|BL_ORD_ID|149050 Protein BLI-4, isoform f [Caenorhabditis elegans]	0.102188	Inf	Inf	Inf	#
comp10667_c0_seq1	gi|312099297|ref|XP_003149309.1|PCI domain-containing protein [Loa loa]	0.296154	Inf	Inf	Inf	#
comp10686_c0_seq1	gi|499041226|ref|XP_004571232.1|PREDICTED: solute carrier family 2, facilitated glucose transporter member 4-like [Maylandia zebra]	0.151435	0.382619	0.647556	0.617761	#
comp10687_c0_seq1	gi|348524705|ref|XP_003449863.1|PREDICTED: roundabout homolog 2-like [Oreochromis niloticus]	0.413241	0.904232	1.51632	0.998968	#
comp10690_c0_seq1	gi|348529977|ref|XP_003452488.1|PREDICTED: cellular retinoic acid-binding protein 2-like [Oreochromis niloticus]	0.161035	0.706645	0.479684	0.392383	#
comp10699_c0_seq1	gi|499030965|ref|XP_004566194.1|PREDICTED: sphingomyelin phosphodiesterase 3-like [Maylandia zebra]	0.0923869	0.430967	0.617894	0.283148	#
comp10710_c0_seq1	gi|348525342|ref|XP_003450181.1|PREDICTED: putative methyltransferase KIAA1456-like [Oreochromis niloticus]	0.0196688	0.0553844	0.109199	0.162353	#
comp10737_c0_seq1	gi|348510044|ref|XP_003442556.1|PREDICTED: cytohesin-2-like [Oreochromis niloticus]	3.01473	11.0065	9.97281	11.4101	#
comp10748_c0_seq1	gi|159653|gb|AAB41117.1|allergen, partial [Ascaris suum]	0.477379	Inf	Inf	Inf	#
comp10755_c0_seq1	gi|348531495|ref|XP_003453244.1|PREDICTED: hypothetical protein LOC100701849 [Oreochromis niloticus]	0.236901	1.66354	1.2705	1.69206	#
comp10757_c0_seq1	gi|348542834|ref|XP_003458889.1|PREDICTED: zinc finger protein 142 [Oreochromis niloticus]	0.299988	0.929992	0.993941	1.29179	#
comp10770_c0_seq1	gi|268552065|ref|XP_002634015.1|Hypothetical protein CBG01548 [Caenorhabditis briggsae]	0.151947	Inf	Inf	Inf	#
comp10774_c0_seq1	gi|402593417|gb|EJW87344.1|hypothetical protein WUBG_01747, partial [Wuchereria bancrofti]	0.200846	Inf	Inf	Inf	#
comp10789_c0_seq1	gi|499023860|ref|XP_004562692.1|PREDICTED: C-type mannose receptor 2-like [Maylandia zebra]	0.163303	0.685658	0.389128	0.500558	#
comp10804_c0_seq1	gi|328725556|ref|XP_003248527.1|PREDICTED: phosphoribosylamine--glycine ligase-like [Acyrthosiphon pisum]	0.0539031	0.0940081	0.209683	0.0614346	#
comp10813_c0_seq1	gi|326934975|ref|XP_003213557.1|PREDICTED: probable global transcription activator SNF2L2-like, partial [Meleagris gallopavo]	3.82628	14.3057	13.8065	13.9442	#
comp10821_c0_seq1	gi|348528673|ref|XP_003451841.1|PREDICTED: immunoglobulin superfamily member 10-like [Oreochromis niloticus]	0.353209	0.795437	0.535918	0.303881	#
comp10830_c0_seq1	gi|313224282|emb|CBY20071.1|unnamed protein product [Oikopleura dioica]	0.246214	0.479126	0.591875	0.412914	#
comp10844_c0_seq1	gi|410915708|ref|XP_003971329.1|PREDICTED: organic solute transporter subunit alpha-like [Takifugu rubripes]	0.974027	2.90953	2.53126	1.81697	#
comp10866_c0_seq1	gi|336044159|gb|AEH96360.1|recombination activation protein 1 [Lutjanus sanguineus]	0.186384	0.585475	0.50971	0.960003	#
comp10877_c0_seq1	gi|47223639|emb|CAF99248.1|unnamed protein product [Tetraodon nigroviridis]	0.149158	0.40413	0.44581	0.559315	#
comp10907_c0_seq1	gi|47226453|emb|CAG08469.1|unnamed protein product [Tetraodon nigroviridis]	0.140031	0.148978	0.366376	0.615641	#
comp10910_c0_seq1	gi|402585385|gb|EJW79325.1|hypothetical protein WUBG_09763 [Wuchereria bancrofti]	0.520841	Inf	Inf	Inf	#
comp10912_c0_seq1	gi|498929368|ref|XP_004539425.1|PREDICTED: macrophage mannose receptor 1-like [Maylandia zebra]	0.0196688	0.209167	0.159551	0.0614346	#
comp10932_c0_seq1	gi|170596585|ref|XP_001902820.1|PBS lyase HEAT-like repeat family protein [Brugia malayi] >gnl|BL_ORD_ID|612054 PBS lyase HEAT-like repeat family protein [Brugia malayi]	0.373139	Inf	Inf	Inf	#
comp10933_c0_seq1	gi|443707911|gb|ELU03295.1|hypothetical protein CAPTEDRAFT_227384 [Capitella teleta]	0.168341	Inf	Inf	Inf	#
comp10934_c0_seq1	gi|498961283|ref|XP_004545395.1|PREDICTED: probable G-protein coupled receptor 22-like isoform X1 [Maylandia zebra] >gnl|BL_ORD_ID|1032441 PREDICTED: probable G-protein coupled receptor 22-like isoform X2 [Maylandia zebra]	0.246214	1.09864	0.640148	1.17209	#
comp10940_c0_seq1	gi|170574522|ref|XP_001892851.1|DNA polymerase delta catalytic subunit [Brugia malayi] >gnl|BL_ORD_ID|621909 DNA polymerase delta catalytic subunit, putative [Brugia malayi]	0.18464	Inf	Inf	Inf	#
comp10941_c0_seq1	gi|348544657|ref|XP_003459797.1|PREDICTED: E3 ubiquitin-protein ligase pellino homolog 1-like [Oreochromis niloticus]	0.299988	1.49296	1.93269	1.64833	#
comp10967_c0_seq1	gi|326670597|ref|XP_003199244.1|PREDICTED: uncharacterized protein C2orf80 homolog [Danio rerio]	0.179631	0.312447	0.487198	0.303881	#
comp10978_c0_seq1	gi|470643881|ref|XP_004326374.1|PREDICTED: plexin-A2-like, partial [Tursiops truncatus]	0.284351	0.82143	1.31592	1.15495	#
comp10978_c0_seq2	gi|499019338|ref|XP_004560456.1|PREDICTED: plexin-A2-like isoform X1 [Maylandia zebra] >gnl|BL_ORD_ID|1056854 PREDICTED: plexin-A2-like isoform X2 [Maylandia zebra] >gnl|BL_ORD_ID|1056854 PREDICTED: plexin-A2-like isoform X3 [Maylandia zebra]	1.13328	3.54562	5.12211	5.09259	#
comp10986_c0_seq1	gi|312096176|ref|XP_003148589.1|DnaJ domain-containing protein [Loa loa]	0.168341	Inf	Inf	Inf	#
comp10988_c0_seq1	gi|348523045|ref|XP_003449034.1|PREDICTED: synaptosomal-associated protein 25-like [Oreochromis niloticus]	0.102188	0.154462	0.400487	0.101466	#
comp10989_c0_seq1	gi|301632653|ref|XP_002945396.1|PREDICTED: outer membrane protein oprM-like [Xenopus (Silurana) tropicalis]	Inf	Inf	0.151818	0.101466	#
comp10997_c0_seq1	gi|291242664|ref|XP_002741224.1|PREDICTED: hoi-polloi-like [Saccoglossus kowalevskii]	0.0515469	0.0774697	0.101433	0.202029	#
comp11017_c0_seq1	gi|86160924|gb|ABC86903.1|paramyosin [Ancylostoma caninum]	0.264746	Inf	Inf	Inf	#
comp11057_c0_seq1	gi|410932563|ref|XP_003979663.1|PREDICTED: protocadherin gamma-B1-like [Takifugu rubripes]	0.0778847	0.296196	0.332163	0.34306	#
comp11072_c0_seq1	gi|73696574|gb|AAZ81007.1|translocation protein 1 [Macaca mulatta]	3.55587	11.2063	12.2045	11.8844	#
comp11093_c0_seq1	gi|308445976|ref|XP_003087064.1|hypothetical protein CRE_08636 [Caenorhabditis remanei] >gnl|BL_ORD_ID|1498796 hypothetical protein CRE_08636 [Caenorhabditis remanei]	0.0344664	Inf	0.151818	0.0508469	#
comp11104_c0_seq1	gi|170575995|ref|XP_001893463.1|Gamma-glutamyltranspeptidase family protein [Brugia malayi] >gnl|BL_ORD_ID|621311 Gamma-glutamyltranspeptidase family protein [Brugia malayi]	0.135457	Inf	Inf	Inf	#
comp11146_c0_seq1	gi|499022685|ref|XP_004562108.1|PREDICTED: retinal Mueller cells isomerohydrolase-like isoform X1 [Maylandia zebra]	0.0392049	0.489803	0.415614	0.122537	#
comp11165_c0_seq1	gi|348544833|ref|XP_003459885.1|PREDICTED: dnaJ homolog subfamily C member 1-like [Oreochromis niloticus]	4.75175	17.4793	16.7835	16.7362	#
comp11165_c3_seq1	gi|432913144|ref|XP_004078927.1|PREDICTED: dnaJ homolog subfamily C member 1-like [Oryzias latipes]	4.19778	14.6002	14.0152	14.4946	#
comp11186_c0_seq1	gi|499015715|ref|XP_004558669.1|PREDICTED: syntaxin-binding protein 1-like [Maylandia zebra]	0.241809	0.220079	0.381549	0.441488	#
comp11196_c0_seq1	gi|327271526|ref|XP_003220538.1|PREDICTED: adenosylhomocysteinase A-like [Anolis carolinensis]	0.090062	0.187314	0.217376	0.172837	#
comp11220_c0_seq1	gi|499017325|ref|XP_004559462.1|PREDICTED: guanine nucleotide-binding protein G(o) subunit alpha-like [Maylandia zebra]	0.0854067	Inf	0.595596	Inf	#
comp11236_c0_seq1	gi|47226301|emb|CAG09269.1|unnamed protein product [Tetraodon nigroviridis]	0.0970309	0.312447	0.290208	0.402653	#
comp11262_c0_seq1	gi|348541503|ref|XP_003458226.1|PREDICTED: dr1-associated corepressor-like [Oreochromis niloticus]	4.5924	17.7315	16.4915	16.6634	#
comp11266_c0_seq1	gi|499002605|ref|XP_004555271.1|PREDICTED: zinc finger protein GLIS1-like isoform X1 [Maylandia zebra] >gnl|BL_ORD_ID|1049806 PREDICTED: zinc finger protein GLIS1-like isoform X2 [Maylandia zebra] >gnl|BL_ORD_ID|1049806 PREDICTED: zinc finger protein GLIS1-like isoform X3 [Maylandia zebra]	0.200343	0.382619	0.695592	0.569432	#
comp11272_c0_seq1	gi|499026669|ref|XP_004564076.1|PREDICTED: lipase member H-like [Maylandia zebra]	5.2476	21.3448	20.1968	20.3025	#
comp11285_c0_seq1	gi|393911624|gb|EFO23793.2|hypothetical protein LOAG_04688 [Loa loa]	0.980129	Inf	Inf	Inf	#
comp11302_c0_seq1	gi|222087993|gb|ACM41859.1|PDZ and LIM domain 7 [Epinephelus coioides]	0.202579	0.436327	0.65496	0.6759	#
comp11317_c0_seq1	gi|156305271|ref|XP_001617545.1|hypothetical protein NEMVEDRAFT_v1g225994 [Nematostella vectensis] >gnl|BL_ORD_ID|550319 predicted protein [Nematostella vectensis]	0.0344664	0.116025	0.101433	0.0508469	#
comp11328_c0_seq1	gi|348514516|ref|XP_003444786.1|PREDICTED: hypothetical protein LOC100704684 [Oreochromis niloticus]	0.140031	0.263632	0.802017	0.948183	#
comp11333_c0_seq1	gi|348545569|ref|XP_003460252.1|PREDICTED: hypothetical protein LOC100709671 [Oreochromis niloticus]	0.243517	0.904232	1.24596	1.41017	#
comp11343_c0_seq1	gi|498995187|ref|XP_004553432.1|PREDICTED: DENN domain-containing protein 5B-like [Maylandia zebra]	0.12577	0.279925	0.174999	0.382103	#
comp11348_c0_seq2	gi|229366978|gb|ACQ58469.1|C7orf47 [Anoplopoma fimbria]	4.59108	17.1179	16.9031	16.3034	#
comp11356_c0_seq1	gi|432960256|ref|XP_004086433.1|PREDICTED: leucine-rich repeat-containing protein 38-like [Oryzias latipes]	0.241809	0.296196	0.816617	0.539052	#
comp11358_c0_seq1	gi|402593270|gb|EJW87197.1|hypothetical protein WUBG_01890 [Wuchereria bancrofti]	0.248908	Inf	Inf	Inf	#
comp11363_c0_seq1	gi|301626216|ref|XP_002942293.1|PREDICTED: hypothetical protein LOC100497078 [Xenopus (Silurana) tropicalis]	Inf	0.116025	0.151818	0.251976	#
comp11365_c0_seq1	gi|432903102|ref|XP_004077092.1|PREDICTED: serine/threonine-protein phosphatase 4 regulatory subunit 3-A-like [Oryzias latipes]	4.84033	18.9579	17.6963	17.9333	#
comp11365_c1_seq1	gi|348501604|ref|XP_003438359.1|PREDICTED: serine/threonine-protein phosphatase 4 regulatory subunit 3-B-like isoform 1 [Oreochromis niloticus]	5.46289	22.6994	21.2547	20.8741	#
comp11392_c0_seq1	gi|157694806|gb|ABV66072.1|5-HT receptor 1A [Lates calcarifer]	0.234693	0.548358	1.07977	1.14536	#
comp11393_c0_seq1	gi|432908428|ref|XP_004077856.1|PREDICTED: uncharacterized protein LOC101174619 [Oryzias latipes]	0.123472	0.301616	0.217376	0.222913	#
comp11405_c0_seq1	gi|499032441|ref|XP_004566922.1|PREDICTED: high affinity cAMP-specific and IBMX-insensitive 3',5'-cyclic phosphodiesterase 8B-like isoform X2 [Maylandia zebra]	0.0947098	0.521776	0.721373	0.392383	#
comp11421_c0_seq1	gi|348515373|ref|XP_003445214.1|PREDICTED: PCTP-like protein-like [Oreochromis niloticus]	1.60996	3.0603	2.77717	2.83913	#
comp11422_c0_seq1	gi|312074934|ref|XP_003140192.1|hypothetical protein LOAG_04607 [Loa loa] >gnl|BL_ORD_ID|1464903 CDK-activating kinase assembly factor MAT1 [Loa loa]	1.18663	Inf	Inf	Inf	#
comp11466_c0_seq1	gi|432857295|ref|XP_004068625.1|PREDICTED: voltage-dependent calcium channel subunit alpha-2/delta-2-like [Oryzias latipes]	0.650017	2.03026	1.31941	1.58069	#
comp11477_c0_seq1	gi|47227783|emb|CAG08946.1|unnamed protein product [Tetraodon nigroviridis]	0.0586098	0.279925	0.174999	0.283148	#
comp11488_c0_seq1	gi|499018686|ref|XP_004560134.1|PREDICTED: uncharacterized protein LOC101466269 isoform X4 [Maylandia zebra]	0.106816	0.225531	0.464641	0.3224	#
comp11530_c0_seq1	gi|393911663|gb|EJD76410.1|glutathione-disulfide reductase, variant [Loa loa]	0.13036	0.312447	0.290208	0.549188	#
comp11539_c0_seq1	gi|410899723|ref|XP_003963346.1|PREDICTED: D(3) dopamine receptor-like [Takifugu rubripes]	0.383156	1.01206	1.51632	1.13779	#
comp11546_c0_seq1	gi|348509892|ref|XP_003442480.1|PREDICTED: rap guanine nucleotide exchange factor-like 1-like [Oreochromis niloticus]	0.752709	2.03495	2.47198	2.52875	#
comp11548_c0_seq1	gi|312087947|ref|XP_003145670.1|Prp18 domain-containing protein [Loa loa]	0.280494	Inf	Inf	Inf	#
comp11556_c0_seq1	gi|343459219|gb|AEM37768.1|cGMP phosphodiesterase gamma subunit 6H [Epinephelus bruneus]	0.0778847	0.521776	0.232748	0.34306	#
comp11572_c0_seq1	gi|449512813|ref|XP_004176061.1|PREDICTED: putative ribosome biogenesis GTPase RsgA 2-like [Taeniopygia guttata]	0.156494	0.110525	0.11696	0.272767	#
comp11580_c0_seq1	gi|317420107|emb|CBN82143.1|MxaC [Dicentrarchus labrax]	0.0732095	0.263632	0.11696	0.518752	#
comp11582_c0_seq1	gi|344255197|gb|EGW11301.1|Ras-related protein O-Krev [Cricetulus griseus]	4.53773	17.2383	16.452	16.2385	#
comp11586_c0_seq1	gi|410923643|ref|XP_003975291.1|PREDICTED: G-protein coupled receptor 98-like [Takifugu rubripes]	0.0778847	0.220079	0.479684	0.635764	#
comp11590_c0_seq1	gi|348514748|ref|XP_003444902.1|PREDICTED: protein PIEZO2-like [Oreochromis niloticus]	0.0539031	0.323268	0.209683	0.361514	#
comp11610_c0_seq1	gi|498947661|ref|XP_004543209.1|PREDICTED: polypeptide N-acetylgalactosaminyltransferase 18-like isoform X1 [Maylandia zebra]	0.186384	0.659374	0.558334	0.771423	#
comp11640_c0_seq1	gi|440909262|gb|ELR59187.1|hypothetical protein M91_00785, partial [Bos grunniens mutus]	0.223123	0.873248	0.573253	0.695913	#
comp11691_c0_seq1	gi|283857947|gb|ADB45852.1|Ag2 [Ascaris lumbricoides]	0.520841	Inf	Inf	Inf	#
comp11706_c0_seq1	gi|348516939|ref|XP_003445994.1|PREDICTED: probable alpha-ketoglutarate-dependent hypophosphite dioxygenase-like [Oreochromis niloticus]	0.447088	1.56637	1.21433	1.51798	#
comp11716_c0_seq1	gi|410928678|ref|XP_003977727.1|PREDICTED: N-acetylglucosamine-1-phosphodiester alpha-N-acetylglucosaminidase-like [Takifugu rubripes]	0.132652	0.328676	0.44581	0.363683	#
comp11729_c0_seq1	gi|348509023|ref|XP_003442051.1|PREDICTED: amiloride-sensitive cation channel 1, neuronal-like isoform 2 [Oreochromis niloticus]	1.31792	3.47172	4.58778	4.89643	#
comp11771_c0_seq1	gi|47224638|emb|CAG03622.1|unnamed protein product [Tetraodon nigroviridis]	0.0392049	0.187314	0.267258	0.172837	#
comp11806_c0_seq1	gi|499039944|ref|XP_004570604.1|PREDICTED: probable ATP-dependent DNA helicase HFM1-like [Maylandia zebra]	0.0732095	0.110525	0.366376	0.711687	#
comp11818_c0_seq1	gi|31560549|ref|NP_035598.2|small proline-rich protein 2A [Mus musculus] >gnl|BL_ORD_ID|52621 small proline-rich protein 2A2 [Mus musculus] >gnl|BL_ORD_ID|52621 RecName: Full=Small proline-rich protein 2A >gnl|BL_ORD_ID|52621 unnamed protein product [Mus musculus] >gnl|BL_ORD_ID|52621 unnamed protein product [Mus musculus] >gnl|BL_ORD_ID|52621 unnamed protein product [Mus musculus] >gnl|BL_ORD_ID…	Inf	0.569582	Inf	Inf	#
comp11825_c0_seq1	gi|402594408|gb|EJW88334.1|hypothetical protein WUBG_00753 [Wuchereria bancrofti]	0.433198	Inf	Inf	Inf	#
comp11831_c0_seq1	gi|170591264|ref|XP_001900390.1|p70 ribosomal S6 kinase beta [Brugia malayi] >gnl|BL_ORD_ID|614312 p70 ribosomal S6 kinase beta, putative [Brugia malayi]	0.831913	Inf	Inf	Inf	#
comp11868_c0_seq1	gi|317420028|emb|CBN82064.1|Zinc transporter ZIP12 [Dicentrarchus labrax]	0.272987	0.633033	1.00829	0.753641	#
comp11870_c0_seq1	gi|308368186|gb|ADO30010.1|dynein axonemal heavy chain 3 [Sphenodon punctatus]	0.0172845	0.0387948	0.201985	0.101466	#
comp11926_c0_seq1	gi|312066179|ref|XP_003136147.1|AGC/RSK/P70 protein kinase [Loa loa] >gnl|BL_ORD_ID|1468929 AGC/RSK/P70 protein kinase [Loa loa]	0.327208	Inf	Inf	Inf	#
comp11949_c0_seq1	gi|402582148|gb|EJW76094.1|DNAJA4 protein, partial [Wuchereria bancrofti]	0.232979	Inf	Inf	Inf	#
comp11976_c0_seq1	gi|410899098|ref|XP_003963034.1|PREDICTED: suppressor of IKBKE 1-like [Takifugu rubripes]	3.6531	12.3607	12.8867	12.1471	#
comp11976_c1_seq1	gi|432864358|ref|XP_004070282.1|PREDICTED: suppressor of IKBKE 1-like [Oryzias latipes]	2.64683	8.22652	8.28551	8.10618	#
comp11977_c0_seq1	gi|308510873|ref|XP_003117619.1|CRE-ASB-2 protein [Caenorhabditis remanei] >gnl|BL_ORD_ID|1473957 CRE-ASB-2 protein [Caenorhabditis remanei]	0.714645	Inf	Inf	Inf	#
comp12010_c0_seq1	gi|405966181|gb|EKC31493.1|Aquaporin-4 [Crassostrea gigas]	0.0970309	0.611919	0.438268	0.451713	#
comp12020_c0_seq1	gi|498957474|ref|XP_004544779.1|PREDICTED: neurofilament heavy polypeptide-like [Maylandia zebra]	0.451174	1.42403	1.09046	1.31269	#
comp12062_c0_seq1	gi|348509683|ref|XP_003442377.1|PREDICTED: C-type lectin domain family 18 member A-like [Oreochromis niloticus]	Inf	0.307032	0.151818	0.251976	#
comp12068_c0_seq1	gi|498961667|ref|XP_004545469.1|PREDICTED: beta-klotho-like [Maylandia zebra]	0.455712	2.25311	0.914675	0.848492	#
comp12086_c0_seq1	gi|170589225|ref|XP_001899374.1|Not-like [Brugia malayi] >gnl|BL_ORD_ID|615876 Not-like, putative [Brugia malayi]	0.357914	Inf	Inf	Inf	#
comp12111_c0_seq1	gi|47207426|emb|CAF93994.1|unnamed protein product [Tetraodon nigroviridis]	0.102188	Inf	0.151818	0.0508469	#
comp12117_c0_seq1	gi|119578119|gb|EAW57715.1|hCG2038825, isoform CRA_a [Homo sapiens] >gnl|BL_ORD_ID|374688 TPTE-like [synthetic construct]	0.156494	0.339483	0.415614	0.711687	#
comp12145_c0_seq1	gi|402586575|gb|EJW80512.1|T-complex protein 1 subunit beta [Wuchereria bancrofti]	0.135457	Inf	Inf	Inf	#
comp12188_c0_seq1	gi|348540447|ref|XP_003457699.1|PREDICTED: endonuclease domain-containing 1 protein-like [Oreochromis niloticus]	0.186384	0.511128	0.65496	0.818874	#
comp12226_c0_seq1	gi|410917824|ref|XP_003972386.1|PREDICTED: ras-associating and dilute domain-containing protein-like [Takifugu rubripes]	0.0854067	0.0774697	0.201985	Inf	#
comp12241_c0_seq1	gi|301759353|ref|XP_002915547.1|PREDICTED: hypothetical protein LOC100463974 [Ailuropoda melanoleuca]	0.11605	0.328676	0.347381	0.363683	#
comp12252_c0_seq1	gi|402589538|gb|EJW83470.1|hypothetical protein WUBG_05617 [Wuchereria bancrofti]	0.135457	Inf	Inf	Inf	#
comp12260_c0_seq1	gi|498990127|ref|XP_004531781.1|PREDICTED: HTH-type transcriptional repressor PurR-like [Ceratitis capitata]	0.0392049	0.263632	0.366376	0.371813	#
comp12268_c0_seq1	gi|498928600|ref|XP_004539233.1|PREDICTED: sodium/potassium/calcium exchanger 2-like isoform X2 [Maylandia zebra]	0.0392049	0.110525	0.217376	0.122537	#
comp12290_c0_seq1	gi|47216549|emb|CAG04727.1|unnamed protein product [Tetraodon nigroviridis]	2.08332	6.43291	6.18019	7.10481	#
comp12315_c0_seq1	gi|51890509|dbj|BAD42838.1|hypothetical protein [Mus musculus]	0.163303	0.537732	0.535918	0.303881	#
comp12323_c0_seq1	gi|2108232|gb|AAB58117.1|ryanodine receptor RyR1 isoform [Makaira nigricans]	0.144598	0.447041	0.332163	0.441488	#
comp12338_c0_seq1	gi|47229279|emb|CAG04031.1|unnamed protein product [Tetraodon nigroviridis]	0.113744	0.350281	0.339775	0.402653	#
comp12361_c0_seq1	gi|63823|emb|CAA44508.1|thyroid hormone receptor beta 2 [Gallus gallus]	0.293505	0.991593	1.01904	1.39883	#
comp12373_c0_seq1	gi|225715624|gb|ACO13658.1|Sphingosylphosphorylcholine receptor [Esox lucius]	0.425636	1.06815	1.24245	1.46617	#
comp12382_c0_seq1	gi|281346254|gb|EFB21838.1|hypothetical protein PANDA_015447 [Ailuropoda melanoleuca]	0.0732095	0.187314	0.316924	0.3224	#
comp12413_c0_seq1	gi|498992609|ref|XP_004532390.1|PREDICTED: transcriptional regulatory protein QseF-like [Ceratitis capitata]	0.0586098	0.241875	0.52095	0.23334	#
comp12423_c0_seq1	gi|422034378|gb|AFX73486.1|cytochrome c oxidase subunit III (mitochondrion) [Mus musculus domesticus] >gnl|BL_ORD_ID|531633 cytochrome c oxidase subunit III (mitochondrion) [Mus musculus domesticus] >gnl|BL_ORD_ID|531633 cytochrome c oxidase subunit III (mitochondrion) [Mus musculus domesticus] >gnl|BL_ORD_ID|531633 cytochrome c oxidase subunit III (mitochondrion) [Mus musculus domesticus] >gnl|B…	Inf	0.382619	Inf	Inf	#
comp12446_c0_seq1	gi|449280289|gb|EMC87616.1|Glutamine-rich protein 2 [Columba livia]	0.412776	1.57124	1.38544	1.65218	#
comp12463_c0_seq1	gi|348514375|ref|XP_003444716.1|PREDICTED: protocadherin gamma-A3-like, partial [Oreochromis niloticus]	0.144598	0.371849	0.282563	0.539052	#
comp12467_c0_seq1	gi|499018684|ref|XP_004560133.1|PREDICTED: uncharacterized protein LOC101466269 isoform X3 [Maylandia zebra]	0.144598	0.371849	0.430722	0.539052	#
comp12482_c0_seq1	gi|449682581|ref|XP_002162268.2|PREDICTED: inositol oxygenase-like, partial [Hydra magnipapillata]	0.0562574	0.148978	0.11696	0.172837	#
comp12502_c0_seq1	gi|308448082|ref|XP_003087609.1|hypothetical protein CRE_06266 [Caenorhabditis remanei] >gnl|BL_ORD_ID|1489886 hypothetical protein CRE_06266 [Caenorhabditis remanei]	0.0685267	0.269065	0.547132	0.547055	#
comp12516_c0_seq1	gi|47226569|emb|CAG08585.1|unnamed protein product [Tetraodon nigroviridis]	0.0732095	0.148978	0.706649	0.122537	#
comp12529_c0_seq1	gi|499042519|ref|XP_004571867.1|PREDICTED: hydrolethalus syndrome protein 1 homolog isoform X1 [Maylandia zebra]	0.348972	0.5058	0.373965	0.283148	#
comp12571_c1_seq1	gi|348502415|ref|XP_003438763.1|PREDICTED: aquaporin-8-like [Oreochromis niloticus]	0.0344664	0.192781	Inf	0.251976	#
comp12600_c0_seq1	gi|499036704|ref|XP_004569015.1|PREDICTED: protein FAM124A-like isoform X2 [Maylandia zebra]	1.04522	3.33908	3.83702	4.18891	#
comp12602_c0_seq1	gi|391328311|ref|XP_003738633.1|PREDICTED: probable ribonucleoside-diphosphate reductase small subunit 048L-like [Metaseiulus occidentalis]	0.0685267	Inf	0.101433	0.101466	#
comp12638_c0_seq1	gi|443712888|gb|ELU05977.1|hypothetical protein CAPTEDRAFT_213939, partial [Capitella teleta]	0.106816	0.414872	0.366376	0.3224	#
comp12639_c0_seq1	gi|499026378|ref|XP_004563932.1|PREDICTED: E3 ubiquitin-protein ligase RNF167-like isoform X1 [Maylandia zebra] >gnl|BL_ORD_ID|1059791 PREDICTED: E3 ubiquitin-protein ligase RNF167-like isoform X2 [Maylandia zebra] >gnl|BL_ORD_ID|1059791 PREDICTED: E3 ubiquitin-protein ligase RNF167-like isoform X3 [Maylandia zebra] >gnl|BL_ORD_ID|1059791 PREDICTED: E3 ubiquitin-protein ligase RNF167-like isoform…	5.36161	22.1158	20.7505	20.4206	#
comp12640_c0_seq1	gi|313242018|emb|CBY34201.1|unnamed protein product [Oikopleura dioica]	0.128066	0.447041	0.282563	0.34306	#
comp12648_c0_seq1	gi|499047881|ref|XP_004574496.1|PREDICTED: B-cell receptor CD22-like [Maylandia zebra]	0.15371	0.696156	0.750765	0.723765	#
comp12658_c0_seq1	gi|348502927|ref|XP_003439018.1|PREDICTED: voltage-dependent L-type calcium channel subunit beta-3-like [Oreochromis niloticus]	0.0392049	0.110525	0.366376	0.172837	#
comp12659_c0_seq1	gi|23943876|ref|NP_081194.1|zymogen granule membrane protein 16 precursor [Mus musculus] >gnl|BL_ORD_ID|167154 RecName: Full=Zymogen granule membrane protein 16; Short=Zymogen granule protein 16; AltName: Full=Secretory lectin ZG16; Flags: Precursor >gnl|BL_ORD_ID|167154 RIKEN cDNA 1810010M01 gene [Mus musculus] >gnl|BL_ORD_ID|167154 RIKEN cDNA 1810010M01 [Mus musculus]	Inf	0.532416	Inf	Inf	#
comp12660_c0_seq1	gi|393909278|gb|EFO27361.2|cytidylyltransferase [Loa loa]	0.168341	Inf	Inf	Inf	#
comp12673_c0_seq1	gi|443692889|gb|ELT94389.1|hypothetical protein CAPTEDRAFT_217249 [Capitella teleta]	0.0685267	0.154462	0.201985	0.101466	#
comp12677_c0_seq1	gi|432859935|ref|XP_004069309.1|PREDICTED: sodium- and chloride-dependent neutral and basic amino acid transporter B(0+)-like [Oryzias latipes]	0.89476	Inf	Inf	Inf	#
comp12700_c0_seq1	gi|42794052|dbj|BAD11764.1|mitochondria processing peptidase subunit beta [Brugia malayi]	0.448006	Inf	Inf	Inf	#
comp12740_c0_seq1	gi|47217618|emb|CAG03015.1|unnamed protein product [Tetraodon nigroviridis]	0.190876	0.764173	0.717694	0.838628	#
comp12759_c0_seq1	gi|432879787|ref|XP_004073547.1|PREDICTED: uncharacterized protein LOC101163339 [Oryzias latipes]	0.106816	0.564279	0.706649	1.71554	#
comp12766_c0_seq1	gi|348534001|ref|XP_003454492.1|PREDICTED: E3 ubiquitin-protein ligase NHLRC1-like [Oreochromis niloticus]	0.0586098	0.165422	0.274913	0.382103	#
comp12770_c0_seq1	gi|170593359|ref|XP_001901432.1|Casein kinase II, alpha chain [Brugia malayi] >gnl|BL_ORD_ID|613822 Casein kinase II, alpha chain, putative [Brugia malayi]	0.102188	Inf	Inf	Inf	#
comp12811_c0_seq1	gi|380026660|ref|XP_003697063.1|PREDICTED: polyubiquitin-A-like, partial [Apis florea]	Inf	Inf	Inf	0.595482	#
comp12815_c0_seq1	gi|170581194|ref|XP_001895577.1|cyclin-dependent kinase 9 [Brugia malayi] >gnl|BL_ORD_ID|619232 cyclin-dependent kinase 9, putative [Brugia malayi]	0.135457	Inf	Inf	Inf	#
comp12925_c0_seq1	gi|402581714|gb|EJW75661.1|hypothetical protein WUBG_13432 [Wuchereria bancrofti]	0.264746	Inf	Inf	Inf	#
comp12977_c0_seq1	gi|498981043|ref|XP_004549963.1|PREDICTED: small glutamine-rich tetratricopeptide repeat-containing protein beta-like isoform X1 [Maylandia zebra] >gnl|BL_ORD_ID|1040544 PREDICTED: small glutamine-rich tetratricopeptide repeat-containing protein beta-like isoform X2 [Maylandia zebra]	0.218682	0.914543	0.750765	1.23686	#
comp13012_c0_seq1	gi|196019756|ref|XP_002119035.1|hypothetical protein TRIADDRAFT_63005 [Trichoplax adhaerens] >gnl|BL_ORD_ID|711995 hypothetical protein TRIADDRAFT_63005 [Trichoplax adhaerens]	0.0854067	0.0774697	0.0508276	0.202029	#
comp13022_c0_seq1	gi|432889310|ref|XP_004075213.1|PREDICTED: hippocampus abundant transcript 1 protein-like [Oryzias latipes]	0.280006	0.457745	0.599315	0.808983	#
comp13037_c0_seq1	gi|498949587|ref|XP_004543515.1|PREDICTED: ubiquitin carboxyl-terminal hydrolase 44-like isoform X1 [Maylandia zebra]	0.0196688	0.132513	0.159551	0.112007	#
comp13044_c0_seq1	gi|499014701|ref|XP_004558295.1|PREDICTED: ribosomal RNA-processing protein 8-like isoform X1 [Maylandia zebra] >gnl|BL_ORD_ID|1054929 PREDICTED: ribosomal RNA-processing protein 8-like isoform X2 [Maylandia zebra]	4.831	18.5938	17.8888	17.4542	#
comp13073_c0_seq1	gi|159162926|pdb|1RE6|AChain A, Localisation Of Dynein Light Chains 1 And 2 And Their Pro- Apoptotic Ligands >gnl|BL_ORD_ID|523025 Chain B, Localisation Of Dynein Light Chains 1 And 2 And Their Pro- Apoptotic Ligands	0.357914	Inf	Inf	Inf	#
comp13108_c0_seq1	gi|317419858|emb|CBN81894.1|F-box only protein 15 [Dicentrarchus labrax]	0.421511	2.16078	2.02124	1.17612	#
comp13139_c0_seq1	gi|170583507|ref|XP_001896612.1|Hypothetical 22.6 kDa protein F46C5.8 in chromosome II, putative [Brugia malayi] >gnl|BL_ORD_ID|618198 Hypothetical 22.6 kDa protein F46C5.8 in chromosome II, putative [Brugia malayi]	0.232979	Inf	Inf	Inf	#
comp13184_c0_seq1	gi|296471736|tpg|DAA13851.1|TPA: zinc finger protein 740-like [Bos taurus]	0.0344664	0.0387948	0.151818	Inf	#
comp13201_c0_seq1	gi|348528879|ref|XP_003451943.1|PREDICTED: lipid phosphate phosphatase-related protein type 5-like [Oreochromis niloticus]	Inf	0.0774697	0.101433	0.101466	#
comp13227_c0_seq1	gi|498928494|ref|XP_004539208.1|PREDICTED: ependymin-like [Maylandia zebra]	0.156494	0.187314	0.11696	4.10739	#
comp13229_c0_seq1	gi|301630900|ref|XP_002944554.1|PREDICTED: uncharacterized HTH-type transcriptional regulator ytcD-like [Xenopus (Silurana) tropicalis]	0.0172845	0.0774697	Inf	0.15186	#
comp13255_c0_seq1	gi|432921144|ref|XP_004080047.1|PREDICTED: uncharacterized protein LOC101173507 [Oryzias latipes]	0.218682	0.659374	0.845761	0.86612	#
comp13278_c0_seq1	gi|348539526|ref|XP_003457240.1|PREDICTED: 1,2-dihydroxy-3-keto-5-methylthiopentene dioxygenase-like [Oreochromis niloticus]	4.3187	15.2816	16.2246	15.1311	#
comp13279_c0_seq1	gi|348513693|ref|XP_003444376.1|PREDICTED: rod cGMP-specific 3',5'-cyclic phosphodiesterase subunit beta-like [Oreochromis niloticus]	0.090062	0.339483	0.316924	0.421009	#
comp13282_c0_seq1	gi|348521332|ref|XP_003448180.1|PREDICTED: glutamate receptor-interacting protein 1 [Oreochromis niloticus]	1.22065	3.47584	3.81789	3.40905	#
comp13322_c0_seq1	gi|402593822|gb|EJW87749.1|hypothetical protein WUBG_01338 [Wuchereria bancrofti]	0.462733	Inf	Inf	Inf	#
comp13336_c0_seq1	gi|312065219|ref|XP_003135684.1|zinc finger protein [Loa loa] >gnl|BL_ORD_ID|1469412 zinc finger protein [Loa loa]	0.0854067	Inf	Inf	Inf	#
comp13344_c0_seq1	gi|499047115|ref|XP_004574122.1|PREDICTED: cytochrome b-c1 complex subunit Rieske, mitochondrial-like [Maylandia zebra]	5.54578	22.1394	21.0895	20.7284	#
comp13348_c0_seq1	gi|498960945|ref|XP_004545341.1|PREDICTED: 26S proteasome non-ATPase regulatory subunit 6-like [Maylandia zebra]	5.586	23.0783	21.6226	21.2546	#
comp13356_c0_seq1	gi|432943596|ref|XP_004083226.1|PREDICTED: ankyrin repeat and sterile alpha motif domain-containing protein 1B-like [Oryzias latipes]	0.161035	0.409502	0.430722	0.635764	#
comp13361_c0_seq1	gi|499009357|ref|XP_004556944.1|PREDICTED: ribonuclease kappa-B-like [Maylandia zebra]	5.22868	21.67	20.423	20.2736	#
comp13365_c0_seq1	gi|410905011|ref|XP_003965985.1|PREDICTED: nuclear factor of activated T-cells, cytoplasmic 1-like [Takifugu rubripes]	0.191381	1.05288	0.809319	0.911099	#
comp13375_c0_seq1	gi|348500669|ref|XP_003437895.1|PREDICTED: matrix metalloproteinase-16-like [Oreochromis niloticus]	0.0923869	0.203707	0.373965	0.183311	#
comp13381_c0_seq1	gi|229367830|gb|ACQ58895.1|Beta-galactoside-binding lectin [Anoplopoma fimbria] >gnl|BL_ORD_ID|1091785 Beta-galactoside-binding lectin [Anoplopoma fimbria]	5.31397	21.9614	20.7416	19.6444	#
comp13392_c0_seq1	gi|113205884|ref|NP_001037974.1|hairy and enhancer of split 5, gene 2 [Xenopus (Silurana) tropicalis] >gnl|BL_ORD_ID|283965 Helix-loop-helix DNA-binding domain protein with Hairy Orange domain, similar to hes5 [Xenopus (Silurana) tropicalis] >gnl|BL_ORD_ID|283965 hairy and enhancer of split 5, gene 2 [Xenopus (Silurana) tropicalis]	0.270806	0.543046	0.573253	0.791262	#
comp13399_c0_seq1	gi|499041435|ref|XP_004571336.1|PREDICTED: neuronal acetylcholine receptor subunit alpha-2-like [Maylandia zebra]	0.255003	1.61019	1.14017	1.2103	#
comp13403_c0_seq1	gi|7508190|pir||T25906hypothetical protein T22B7.3 - Caenorhabditis elegans	0.18464	Inf	Inf	Inf	#
comp13408_c0_seq1	gi|432906344|ref|XP_004077505.1|PREDICTED: 28S ribosomal protein S6, mitochondrial-like [Oryzias latipes]	5.13073	19.0974	18.818	18.4417	#
comp13424_c0_seq1	gi|432878489|ref|XP_004073334.1|PREDICTED: protocadherin gamma-A11-like [Oryzias latipes]	Inf	0.0774697	0.201985	Inf	#
comp13427_c0_seq1	gi|389609523|dbj|BAM18373.1|malate dehydrogenase 1 [Papilio xuthus]	0.0685267	0.0387948	0.643853	0.498415	#
comp13441_c0_seq1	gi|47214162|emb|CAG01681.1|unnamed protein product [Tetraodon nigroviridis]	0.0854067	Inf	Inf	0.0508469	#
comp13494_c0_seq1	gi|229367210|gb|ACQ58585.1|U6 snRNA-associated Sm-like protein LSm6 [Anoplopoma fimbria]	5.14913	19.998	19.2453	19.0519	#
comp13506_c0_seq1	gi|312083669|ref|XP_003143959.1|hypothetical protein LOAG_08379 [Loa loa]	0.102188	Inf	Inf	Inf	#
comp13507_c0_seq2	gi|307197079|gb|EFN78447.1|hypothetical protein EAI_13318 [Harpegnathos saltator]	0.204814	0.857725	0.517204	0.828755	#
comp13520_c0_seq1	gi|47227680|emb|CAG09677.1|unnamed protein product [Tetraodon nigroviridis]	5.51742	21.1192	19.9083	20.4845	#
comp13523_c0_seq1	gi|260789262|ref|XP_002589666.1|hypothetical protein BRAFLDRAFT_64030 [Branchiostoma floridae] >gnl|BL_ORD_ID|985271 hypothetical protein BRAFLDRAFT_64030 [Branchiostoma floridae]	0.218682	0.548358	0.460878	0.818874	#
comp13543_c0_seq1	gi|348528619|ref|XP_003451814.1|PREDICTED: ubiquitin-conjugating enzyme E2 D2-like [Oreochromis niloticus] >gnl|BL_ORD_ID|1997742 PREDICTED: ubiquitin-conjugating enzyme E2 D2-like [Oryzias latipes] >gnl|BL_ORD_ID|1997742 PREDICTED: ubiquitin-conjugating enzyme E2 D2-like isoform X2 [Maylandia zebra]	5.20406	21.461	19.9644	19.9013	#
comp13559_c0_seq1	gi|393906431|gb|EJD74279.1|hypothetical protein LOAG_18388 [Loa loa]	0.264746	Inf	Inf	Inf	#
comp13569_c0_seq1	gi|348510369|ref|XP_003442718.1|PREDICTED: ras-related protein Rab-7a-like [Oreochromis niloticus] >gnl|BL_ORD_ID|1596613 PREDICTED: ras-related protein Rab-7a-like [Takifugu rubripes] >gnl|BL_ORD_ID|1596613 PREDICTED: ras-related protein Rab-7a-like [Maylandia zebra] >gnl|BL_ORD_ID|1596613 Ras-related protein Rab-7a [Dicentrarchus labrax] >gnl|BL_ORD_ID|1596613 Rab7 GTPase [Epinephelus coioides]	5.53608	23.1535	21.7409	21.3154	#
comp13583_c0_seq1	gi|348520870|ref|XP_003447950.1|PREDICTED: ATP-dependent RNA helicase DDX39A-like [Oreochromis niloticus] >gnl|BL_ORD_ID|1993946 PREDICTED: ATP-dependent RNA helicase DDX39A-like [Maylandia zebra]	5.45938	22.4675	20.9594	20.6714	#
comp13584_c0_seq1	gi|498995090|ref|XP_004553410.1|PREDICTED: 26S proteasome non-ATPase regulatory subunit 7-like [Maylandia zebra]	5.57439	23.2234	21.8075	21.361	#
comp13603_c0_seq1	gi|348531695|ref|XP_003453344.1|PREDICTED: complement factor H-like, partial [Oreochromis niloticus]	4.35287	15.2672	12.6059	18.3312	#
comp13615_c0_seq1	gi|301631735|ref|XP_002944951.1|PREDICTED: isovaleryl-CoA dehydrogenase, mitochondrial-like [Xenopus (Silurana) tropicalis]	0.0685267	0.0387948	Inf	0.400492	#
comp13620_c0_seq1	gi|47228143|emb|CAF97772.1|unnamed protein product [Tetraodon nigroviridis]	0.227558	0.940281	0.921904	0.905422	#
comp13628_c0_seq1	gi|348541699|ref|XP_003458324.1|PREDICTED: beta-1,3-glucosyltransferase-like [Oreochromis niloticus]	0.467457	1.97858	1.94586	2.08318	#
comp13631_c0_seq1	gi|348540377|ref|XP_003457664.1|PREDICTED: synaptophysin-like [Oreochromis niloticus]	0.282179	0.511128	0.558334	0.57954	#
comp13633_c0_seq1	gi|498969077|ref|XP_004547064.1|PREDICTED: tricarboxylate transport protein, mitochondrial-like isoform X1 [Maylandia zebra]	0.734047	1.59073	1.56073	1.87981	#
comp13634_c0_seq1	gi|410921890|ref|XP_003974416.1|PREDICTED: protein CYR61-like [Takifugu rubripes]	5.56076	23.4692	22.3316	21.7973	#
comp13638_c0_seq1	gi|297293340|ref|XP_002804238.1|PREDICTED: hypothetical protein LOC100423526 [Macaca mulatta]	0.0970309	0.463094	0.82391	0.451713	#
comp13640_c0_seq1	gi|499016288|ref|XP_004558953.1|PREDICTED: potassium voltage-gated channel subfamily D member 3-like isoform X5 [Maylandia zebra]	0.335264	0.88875	1.59817	1.75375	#
comp13645_c0_seq1	gi|358257055|dbj|GAA58094.1|malate synthase G [Clonorchis sinensis]	0.0344664	0.0774697	0.101433	Inf	#
comp13651_c0_seq1	gi|393905779|gb|EFO17975.2|hypothetical protein LOAG_10524 [Loa loa]	0.264746	Inf	Inf	Inf	#
comp13654_c0_seq1	gi|221221828|gb|ACM09575.1|Tropomyosin-1 alpha chain [Salmo salar]	3.76188	14.3352	13.8642	15.0481	#
comp13666_c0_seq1	gi|432914820|ref|XP_004079137.1|PREDICTED: regulator of G-protein signaling 2-like [Oryzias latipes]	0.218682	0.585475	0.986759	0.960003	#
comp13677_c0_seq1	gi|499039527|ref|XP_004570397.1|PREDICTED: UV excision repair protein RAD23 homolog A-like [Maylandia zebra]	5.3966	21.991	20.6579	20.3084	#
comp13692_c0_seq1	gi|170595930|ref|XP_001902574.1|26S protease regulatory subunit 8 [Brugia malayi] >gnl|BL_ORD_ID|612295 26S protease regulatory subunit 8, putative [Brugia malayi]	0.200846	Inf	Inf	Inf	#
comp13693_c0_seq1	gi|402579608|gb|EJW73560.1|mutant elongation factor 1 alpha, partial [Wuchereria bancrofti]	0.200846	Inf	Inf	Inf	#
comp13705_c0_seq1	gi|432868793|ref|XP_004071636.1|PREDICTED: uncharacterized protein LOC101155354 [Oryzias latipes]	0.167832	0.420239	0.40427	0.569432	#
comp13713_c0_seq1	gi|499037806|ref|XP_004569549.1|PREDICTED: platelet binding protein GspB-like [Maylandia zebra]	0.0778847	0.706645	0.332163	0.490377	#
comp13721_c0_seq1	gi|432847838|ref|XP_004066175.1|PREDICTED: heart- and neural crest derivatives-expressed protein 2-like [Oryzias latipes]	0.312908	1.02227	1.31243	0.981553	#
comp13727_c0_seq1	gi|498986683|ref|XP_004551342.1|PREDICTED: opsin-3-like [Maylandia zebra]	0.090062	0.489803	0.11696	0.122537	#
comp13743_c0_seq1	gi|47215672|emb|CAG04756.1|unnamed protein product [Tetraodon nigroviridis]	0.0392049	0.148978	0.316924	0.222913	#
comp13758_c0_seq1	gi|348538734|ref|XP_003456845.1|PREDICTED: charged multivesicular body protein 1b-like [Oreochromis niloticus] >gnl|BL_ORD_ID|2002725 PREDICTED: charged multivesicular body protein 1b-like [Maylandia zebra]	5.52563	23.1124	21.6158	21.2483	#
comp13772_c0_seq1	gi|348537092|ref|XP_003456029.1|PREDICTED: voltage-dependent T-type calcium channel subunit alpha-1H [Oreochromis niloticus]	0.463395	1.64901	1.80347	1.72319	#
comp13779_c0_seq1	gi|170585682|ref|XP_001897611.1|26S proteasome regulatory complex subunit p97 [Brugia malayi] >gnl|BL_ORD_ID|617172 26S proteasome regulatory complex subunit p97, putative [Brugia malayi]	0.168341	Inf	Inf	Inf	#
comp13782_c0_seq1	gi|47209096|emb|CAF91608.1|unnamed protein product [Tetraodon nigroviridis]	0.941637	2.39021	3.26057	2.88147	#
comp13784_c0_seq1	gi|312103352|ref|XP_003150132.1|hypothetical protein LOAG_14589 [Loa loa]	0.563601	Inf	Inf	Inf	#
comp13789_c0_seq1	gi|47220426|emb|CAG03206.1|unnamed protein product [Tetraodon nigroviridis]	0.15371	0.511128	0.460878	0.6759	#
comp13810_c0_seq1	gi|499045551|ref|XP_004573361.1|PREDICTED: gamma-secretase subunit Aph-1b-like [Maylandia zebra]	5.20685	21.0338	19.6632	19.6446	#
comp13811_c0_seq1	gi|348541401|ref|XP_003458175.1|PREDICTED: serine/threonine-protein kinase RIO1 [Oreochromis niloticus]	5.26573	20.8047	20.0592	19.6128	#
comp13823_c0_seq1	gi|499026528|ref|XP_004564006.1|PREDICTED: spectrin beta chain, non-erythrocytic 1-like isoform X1 [Maylandia zebra]	0.261576	1.3099	0.834841	1.32958	#
comp13841_c0_seq1	gi|6012995|emb|CAB57328.1|hypothetical protein [Homo sapiens]	4.70902	17.8356	16.8218	16.9166	#
comp13841_c1_seq1	gi|41055439|ref|NP_956926.1|cell division control protein 42 homolog isoform 1 [Danio rerio] >gnl|BL_ORD_ID|317659 PREDICTED: cell division control protein 42 homolog isoform 1 [Oreochromis niloticus] >gnl|BL_ORD_ID|317659 PREDICTED: cell division control protein 42 homolog isoform 1 [Takifugu rubripes] >gnl|BL_ORD_ID|317659 PREDICTED: cell division control protein 42 homolog isoform 1 [Oryzias l…	4.90545	18.7523	17.569	17.6766	#
comp13886_c0_seq1	gi|397776440|gb|AFO64918.1|proteasome activator complex subunit 2 [Oplegnathus fasciatus]	5.70545	24.4772	22.7943	22.2273	#
comp13896_c0_seq1	gi|499024036|ref|XP_004562778.1|PREDICTED: uncharacterized protein LOC101467221 [Maylandia zebra]	0.11605	0.479126	0.736079	0.65585	#
comp13899_c0_seq1	gi|47206136|emb|CAF94672.1|unnamed protein product [Tetraodon nigroviridis]	0.0368366	0.170899	0.159551	0.312055	#
comp13901_c0_seq1	gi|317418845|emb|CBN80883.1|Uncharacterized protein [Dicentrarchus labrax]	5.74688	24.5995	22.8975	22.3879	#
comp13907_c0_seq1	gi|213515552|ref|NP_001135326.1|Up-regulated during skeletal muscle growth protein 5 [Salmo salar] >gnl|BL_ORD_ID|951533 Up-regulated during skeletal muscle growth protein 5 [Salmo salar] >gnl|BL_ORD_ID|951533 Up-regulated during skeletal muscle growth protein 5 [Salmo salar] >gnl|BL_ORD_ID|951533 Up-regulated during skeletal muscle growth protein 5 [Salmo salar]	5.51633	22.6733	21.6049	21.1125	#
comp13911_c0_seq1	gi|432882741|ref|XP_004074121.1|PREDICTED: adenylate kinase 2, mitochondrial-like [Oryzias latipes]	5.71878	24.2808	22.6639	22.1452	#
comp13915_c0_seq1	gi|499029418|ref|XP_004565427.1|PREDICTED: vasoactive intestinal polypeptide receptor-like isoform X2 [Maylandia zebra]	0.134942	0.532416	0.599315	0.761489	#
comp13922_c0_seq1	gi|1136561|gb|AAA84420.1|AlaRS A [Caenorhabditis elegans]	0.264746	Inf	Inf	Inf	#
comp13932_c0_seq1	gi|317419677|emb|CBN81714.1|Tubulin polyglutamylase ttll6 [Dicentrarchus labrax]	0.642434	1.46838	1.60496	1.4549	#
comp13934_c0_seq2	gi|499008077|ref|XP_004556630.1|PREDICTED: sterile alpha motif domain-containing protein 14-like [Maylandia zebra]	0.181884	0.553667	0.44581	0.799084	#
comp13935_c0_seq1	gi|348508276|ref|XP_003441680.1|PREDICTED: HHIP-like protein 1-like [Oreochromis niloticus]	0.442535	1.36462	1.51974	1.47548	#
comp13937_c0_seq1	gi|410932467|ref|XP_003979615.1|PREDICTED: small nuclear ribonucleoprotein-associated protein B'-like, partial [Takifugu rubripes]	5.65615	23.6128	22.0475	21.6129	#
comp13957_c0_seq1	gi|348499994|ref|XP_003437558.1|PREDICTED: zinc finger protein basonuclin-1-like [Oreochromis niloticus]	0.957133	2.28983	3.15871	3.46268	#
comp13960_c0_seq1	gi|348535027|ref|XP_003455003.1|PREDICTED: hypothetical protein LOC100690681 [Oreochromis niloticus]	0.476471	1.11385	1.07621	1.20277	#
comp13962_c0_seq1	gi|499023740|ref|XP_004562632.1|PREDICTED: protein unc-80 homolog isoform X2 [Maylandia zebra]	0.191381	0.355677	0.174999	0.721665	#
comp13963_c0_seq1	gi|292620123|ref|XP_002664179.1|PREDICTED: gamma-aminobutyric acid receptor subunit beta-1-like [Danio rerio]	0.61015	2.33557	2.96378	3.88582	#
comp13975_c0_seq1	gi|498991612|ref|XP_004532146.1|PREDICTED: transcriptional regulatory protein YehT-like [Ceratitis capitata]	0.0854067	0.0774697	Inf	0.0508469	#
comp14005_c0_seq1	gi|348525048|ref|XP_003450034.1|PREDICTED: tudor domain-containing protein 7B-like [Oreochromis niloticus]	0.682839	1.63932	1.69626	1.65218	#
comp14007_c0_seq1	gi|193203195|ref|NP_492274.3|Protein T19A6.1, isoform a [Caenorhabditis elegans] >gnl|BL_ORD_ID|494433 Protein T19A6.1, isoform a [Caenorhabditis elegans]	0.491946	Inf	Inf	Inf	#
comp14008_c0_seq1	gi|229366100|gb|ACQ58030.1|Fatty acid-binding protein, intestinal [Anoplopoma fimbria]	5.77801	24.3059	22.7711	22.3269	#
comp14014_c0_seq1	gi|63275950|ref|NP_976181.2|cytochrome c oxidase subunit II [Sebastes schlegelii]	5.80062	24.9479	23.114	22.6101	#
comp14015_c0_seq1	gi|229367816|gb|ACQ58888.1|40S ribosomal protein S18 [Anoplopoma fimbria] >gnl|BL_ORD_ID|1091779 40S ribosomal protein S18 [Epinephelus coioides]	5.79418	24.8996	23.1147	22.5788	#
comp14018_c0_seq1	gi|410908739|ref|XP_003967848.1|PREDICTED: 40S ribosomal protein S20-like [Takifugu rubripes] >gnl|BL_ORD_ID|423726 ribosomal protein S20 [Solea senegalensis] >gnl|BL_ORD_ID|423726 Ribosomal protein S20 [Dicentrarchus labrax] >gnl|BL_ORD_ID|423726 40S ribosomal protein S20 [Epinephelus coioides]	5.79642	24.9231	23.13	22.5912	#
comp14019_c0_seq1	gi|37779110|gb|AAP20215.1|40S ribosomal protein S24 [Pagrus major]	5.79431	24.9135	23.1186	22.5815	#
comp14019_c1_seq1	gi|307750525|gb|ADN92457.1|eukaryotic translation initiation factor 4E-binding protein 2 [Cyprinus carpio 'jian']	4.60782	18.8165	18.0175	17.8845	#
comp14020_c0_seq1	gi|432879106|ref|XP_004073455.1|PREDICTED: 60S ribosomal protein L26-like isoform 2 [Oryzias latipes]	5.79201	24.8915	23.1044	22.571	#
comp14020_c1_seq1	gi|499025097|ref|XP_004563301.1|PREDICTED: uncharacterized protein LOC101484444 [Maylandia zebra]	4.97851	20.8801	19.2294	19.1336	#
comp14024_c0_seq1	gi|410924588|ref|XP_003975763.1|PREDICTED: 40S ribosomal protein S15-like [Takifugu rubripes]	5.78691	24.8361	23.0688	22.5422	#
comp14025_c0_seq1	gi|348526650|ref|XP_003450832.1|PREDICTED: 40S ribosomal protein S17-like [Oreochromis niloticus] >gnl|BL_ORD_ID|1996789 PREDICTED: 40S ribosomal protein S17-like isoform X2 [Maylandia zebra] >gnl|BL_ORD_ID|1996789 PREDICTED: 40S ribosomal protein S17-like isoform X3 [Maylandia zebra]	5.77655	24.7955	23.0258	22.4932	#
comp14027_c0_seq1	gi|222087959|gb|ACM41842.1|14 kDa apolipoprotein [Epinephelus coioides]	5.80866	24.976	23.1864	22.6592	#
comp14033_c0_seq1	gi|341893784|gb|EGT49719.1|hypothetical protein CAEBREN_11951 [Caenorhabditis brenneri]	0.857243	Inf	Inf	Inf	#
comp14034_c0_seq1	gi|229366134|gb|ACQ58047.1|Guanine nucleotide-binding protein subunit beta-2-like 1 [Anoplopoma fimbria]	5.79979	24.9491	23.1457	22.6081	#
comp14036_c0_seq1	gi|164605513|dbj|BAF98579.1|ribosomal protein L3 [Solea senegalensis]	5.7975	24.9334	23.1299	22.5931	#
comp14039_c0_seq1	gi|498981319|ref|XP_004550032.1|PREDICTED: 60S ribosomal protein L23a-like isoform X2 [Maylandia zebra]	5.79188	24.8829	23.0998	22.5652	#
comp14041_c0_seq1	gi|115502220|sp|P84653.2|HBA1_COTGORecName: Full=Hemoglobin subunit alpha-1; AltName: Full=Alpha-1-globin; AltName: Full=Hemoglobin alpha-1 chain	5.81085	25.0493	23.2135	22.669	#
comp14043_c0_seq1	gi|229365846|gb|ACQ57903.1|40S ribosomal protein S6 [Anoplopoma fimbria]	5.79862	24.9329	23.1348	22.5995	#
comp14044_c0_seq1	gi|429509799|gb|AFZ93923.1|complement component 1qC-like protein [Oplegnathus fasciatus] >gnl|BL_ORD_ID|800733 complement component 1qC-like protein [Oplegnathus fasciatus]	5.79398	24.9768	23.1432	22.6227	#
comp14046_c0_seq1	gi|410911834|ref|XP_003969395.1|PREDICTED: leucine-rich repeat-containing protein 71-like [Takifugu rubripes]	5.78319	24.8302	23.0562	22.5295	#
comp14047_c0_seq1	gi|499042266|ref|XP_004571742.1|PREDICTED: collagen alpha-1(XXIII) chain-like isoform X2 [Maylandia zebra]	0.365407	2.15615	1.46828	2.36292	#
comp14059_c0_seq1	gi|156454689|gb|ABU63971.1|nascent polypeptide-associated complex subunit alpha [Perca flavescens] >gnl|BL_ORD_ID|582016 polypeptide-associated complex nascent chain [Larimichthys crocea]	5.79697	24.941	23.1377	22.5963	#
comp14061_c0_seq1	gi|229365852|gb|ACQ57906.1|CD63 antigen [Anoplopoma fimbria]	5.75809	24.701	22.9555	22.4076	#
comp14062_c0_seq1	gi|47223717|emb|CAF99326.1|unnamed protein product [Tetraodon nigroviridis]	5.56318	22.7628	21.7172	21.3034	#
comp14064_c0_seq1	gi|401663970|dbj|BAM36366.1|Wilms tumor 1 associated protein [Oplegnathus fasciatus]	5.73956	24.5242	22.9363	22.3297	#
comp14065_c0_seq1	gi|432911776|ref|XP_004078717.1|PREDICTED: calponin-2-like [Oryzias latipes]	5.79616	24.9261	23.1276	22.5935	#
comp14069_c0_seq1	gi|348543493|ref|XP_003459218.1|PREDICTED: protein canopy-1-like [Oreochromis niloticus]	5.74225	23.5777	21.9187	21.789	#
comp14073_c0_seq1	gi|498970817|ref|XP_004547493.1|PREDICTED: 60S ribosomal protein L22-like [Maylandia zebra]	5.68447	24.146	22.524	22.0569	#
comp14075_c0_seq1	gi|229365780|gb|ACQ57870.1|40S ribosomal protein S8 [Anoplopoma fimbria] >gnl|BL_ORD_ID|1090818 40S ribosomal protein S8 [Anoplopoma fimbria]	5.80355	24.9756	23.1628	22.6264	#
comp14076_c0_seq1	gi|197725739|gb|ACH73065.1|ribosomal protein S7 [Epinephelus coioides] >gnl|BL_ORD_ID|931271 40S ribosomal protein S7 [Epinephelus bruneus]	5.80138	24.9616	23.1527	22.6161	#
comp14078_c0_seq1	gi|221048081|gb|ACL98148.1|muscle-specific beta 1 integrin binding protein 2 [Epinephelus coioides] >gnl|BL_ORD_ID|1048988 muscle-specific beta 1 integrin binding protein 2 [Epinephelus coioides]	5.7697	24.7458	23.0244	22.4603	#
comp14091_c0_seq1	gi|402904829|ref|XP_003915241.1|PREDICTED: ubiquitin-60S ribosomal protein L40 isoform 5 [Papio anubis]	5.79114	24.8699	23.0884	22.558	#
comp14092_c0_seq1	gi|498960908|ref|XP_004545335.1|PREDICTED: zinc finger protein 182-like isoform X2 [Maylandia zebra]	0.35744	0.790232	0.695592	1.0434	#
comp14093_c0_seq1	gi|410915762|ref|XP_003971356.1|PREDICTED: complement factor B-like [Takifugu rubripes]	5.7868	24.7574	23.0749	22.572	#
comp14100_c0_seq1	gi|229366252|gb|ACQ58106.1|S100-A11 [Anoplopoma fimbria]	5.67304	24.2212	22.7084	22.1663	#
comp14111_c0_seq1	gi|432860312|ref|XP_004069496.1|PREDICTED: LOW QUALITY PROTEIN: 40S ribosomal protein S13-like [Oryzias latipes]	5.7863	24.845	23.0754	22.5375	#
comp14116_c0_seq1	gi|432934427|ref|XP_004081937.1|PREDICTED: activin receptor type-1C-like [Oryzias latipes]	0.200343	0.680406	0.743425	1.18166	#
comp14127_c0_seq1	gi|410914842|ref|XP_003970896.1|PREDICTED: NADH dehydrogenase [ubiquinone] 1 alpha subcomplex subunit 2-like [Takifugu rubripes]	5.37739	21.0817	20.173	19.9203	#
comp14134_c0_seq1	gi|90079699|dbj|BAE89529.1|unnamed protein product [Macaca fascicularis]	0.0344664	0.192781	0.301665	0.101466	#
comp14137_c0_seq1	gi|499030030|ref|XP_004565729.1|PREDICTED: teashirt homolog 3-like [Maylandia zebra]	0.936196	3.00024	3.68843	4.34982	#
comp14141_c0_seq1	gi|187606700|emb|CAP19941.1|tissue inhibitor of metalloproteinase 2b [Sparus aurata]	5.61016	23.7302	22.2031	21.3866	#
comp14161_c0_seq1	gi|410931183|ref|XP_003978975.1|PREDICTED: ADP-ribosylation factor 4-like [Takifugu rubripes]	5.61362	23.3217	21.814	21.4676	#
comp14172_c0_seq1	gi|348536558|ref|XP_003455763.1|PREDICTED: calcium/calmodulin-dependent protein kinase type 1D-like [Oreochromis niloticus]	0.328864	0.914543	0.986759	1.09932	#
comp14173_c0_seq1	gi|74177667|dbj|BAE38934.1|unnamed protein product [Mus musculus]	5.56991	23.3209	21.7049	21.336	#
comp14174_c0_seq1	gi|410916181|ref|XP_003971565.1|PREDICTED: cyclin-K-like [Takifugu rubripes]	0.442995	1.63932	1.42694	1.27484	#
comp14179_c0_seq1	gi|295792284|gb|ADG29146.1|NADH dehydrogenase 1 alpha subcomplex subunit 6 [Epinephelus coioides]	5.26332	20.4019	19.7043	19.663	#
comp14180_c0_seq1	gi|348521564|ref|XP_003448296.1|PREDICTED: receptor tyrosine-protein kinase erbB-3-like [Oreochromis niloticus]	0.0392049	0.263632	0.11696	0.421009	#
comp14183_c0_seq1	gi|498946992|ref|XP_004543101.1|PREDICTED: guanine nucleotide-binding protein G(o) subunit alpha-like [Maylandia zebra]	0.11605	0.40413	0.347381	0.363683	#
comp14186_c0_seq1	gi|308486017|ref|XP_003105206.1|hypothetical protein CRE_21139 [Caenorhabditis remanei] >gnl|BL_ORD_ID|1492227 hypothetical protein CRE_21139 [Caenorhabditis remanei]	0.200846	Inf	Inf	Inf	#
comp14193_c0_seq1	gi|312065501|ref|XP_003135821.1|rho GDP-dissociation inhibitor 2 [Loa loa] >gnl|BL_ORD_ID|1469245 rho GDP-dissociation inhibitor 2 [Loa loa]	0.264746	Inf	Inf	Inf	#
comp14218_c0_seq2	gi|348521966|ref|XP_003448497.1|PREDICTED: far upstream element-binding protein 1 [Oreochromis niloticus]	5.50666	23.021	21.4366	21.0119	#
comp14222_c0_seq1	gi|229367984|gb|ACQ58972.1|ATP synthase lipid-binding protein, mitochondrial precursor [Anoplopoma fimbria]	5.46044	22.3107	21.209	20.7749	#
comp14237_c0_seq1	gi|499035575|ref|XP_004568459.1|PREDICTED: uncharacterized protein LOC101468273 [Maylandia zebra]	5.43337	22.9872	21.6827	21.0712	#
comp14248_c0_seq1	gi|499034146|ref|XP_004567757.1|PREDICTED: cytochrome c oxidase subunit 5A, mitochondrial-like [Maylandia zebra]	5.63283	23.7566	22.1739	21.6655	#
comp14249_c0_seq1	gi|432937802|ref|XP_004082477.1|PREDICTED: leucine-rich repeat transmembrane protein FLRT2-like [Oryzias latipes]	0.382685	1.50277	1.78345	1.47548	#
comp14252_c0_seq1	gi|410915624|ref|XP_003971287.1|PREDICTED: insulin receptor substrate 1-B-like [Takifugu rubripes]	0.0732095	0.377235	0.316924	0.222913	#
comp14260_c0_seq1	gi|14250481|gb|AAH08680.1|ST6GAL2 protein [Homo sapiens] >gnl|BL_ORD_ID|464155 ST6 beta-galactosamide alpha-2,6-sialyltranferase 2 [synthetic construct]	0.070869	0.0940081	0.457112	0.312055	#
comp14270_c0_seq1	gi|78394982|gb|AAI07832.1|Rbx1 protein [Danio rerio]	5.42054	21.8739	20.8445	20.5432	#
comp14276_c0_seq1	gi|410902865|ref|XP_003964914.1|PREDICTED: 40S ribosomal protein S11-like [Takifugu rubripes]	5.79497	24.9177	23.1204	22.5854	#
comp14279_c0_seq1	gi|498926557|ref|XP_004538731.1|PREDICTED: microtubule-associated tumor suppressor 1 homolog isoform X3 [Maylandia zebra]	0.421511	1.2148	1.09046	1.13021	#
comp14282_c0_seq1	gi|432885021|ref|XP_004074618.1|PREDICTED: 60S ribosomal protein L28-like isoform 2 [Oryzias latipes]	5.78837	24.8646	23.0844	22.551	#
comp14284_c0_seq1	gi|498927559|ref|XP_004538989.1|PREDICTED: 40S ribosomal protein S15a-like [Maylandia zebra]	5.79016	24.8759	23.0956	22.5584	#
comp14285_c0_seq1	gi|222159957|gb|ACM47312.1|2-Cys peroxiredoxin 4 [Seriola lalandi]	5.68168	23.854	22.2712	21.8404	#
comp14286_c0_seq1	gi|49899153|gb|AAH75739.1|Meis3 protein [Danio rerio]	0.0562574	0.148978	0.167277	0.222913	#
comp14296_c0_seq1	gi|432871032|ref|XP_004071837.1|PREDICTED: ATP synthase subunit f, mitochondrial-like [Oryzias latipes]	5.66379	23.8539	22.393	21.9367	#
comp14298_c0_seq1	gi|348514604|ref|XP_003444830.1|PREDICTED: B box-binding protein-like [Oreochromis niloticus]	5.78658	24.8248	23.0442	22.5206	#
comp14298_c0_seq2	gi|111182511|gb|ABH07676.1|cold-shock domain protein [Scophthalmus maximus]	5.78948	24.848	23.0622	22.5368	#
comp14300_c0_seq1	gi|498981382|ref|XP_004550047.1|PREDICTED: T-complex protein 1 subunit theta-like isoform X4 [Maylandia zebra]	5.77984	24.8139	22.9784	22.4703	#
comp14321_c0_seq1	gi|308449123|ref|XP_003087864.1|hypothetical protein CRE_17781 [Caenorhabditis remanei] >gnl|BL_ORD_ID|1487710 hypothetical protein CRE_17781 [Caenorhabditis remanei]	Inf	Inf	0.151818	0.15186	#
comp14323_c0_seq1	gi|393905096|gb|EFO22985.2|hypothetical protein LOAG_05499 [Loa loa]	0.296154	Inf	Inf	Inf	#
comp14328_c0_seq1	gi|229366308|gb|ACQ58134.1|Cytochrome b-c1 complex subunit 8 [Anoplopoma fimbria]	5.56642	22.9434	21.7088	21.2698	#
comp14330_c0_seq1	gi|229368082|gb|ACQ59021.1|Guanylin precursor [Anoplopoma fimbria]	0.277831	1.06306	0.736079	0.559315	#
comp14337_c0_seq1	gi|209735688|gb|ACI68713.1|60S ribosomal protein L36 [Salmo salar]	5.77519	24.7648	23.0142	22.481	#
comp14338_c0_seq1	gi|498963478|ref|XP_004545822.1|PREDICTED: NADH dehydrogenase [ubiquinone] 1 alpha subcomplex subunit 1-like isoform X2 [Maylandia zebra]	5.37887	21.5589	20.4908	20.2745	#
comp14339_c0_seq1	gi|260805156|ref|XP_002597453.1|hypothetical protein BRAFLDRAFT_122621 [Branchiostoma floridae] >gnl|BL_ORD_ID|973503 hypothetical protein BRAFLDRAFT_122621 [Branchiostoma floridae]	5.78599	24.8408	23.0572	22.5244	#
comp14346_c0_seq1	gi|222088015|gb|ACM41868.1|40S ribosomal protein S19 [Epinephelus coioides]	5.7865	24.8324	23.0669	22.533	#
comp14352_c0_seq1	gi|432857598|ref|XP_004068709.1|PREDICTED: 60S ribosomal protein L29-like isoform 1 [Oryzias latipes]	5.76978	24.7099	22.984	22.452	#
comp14358_c0_seq1	gi|499010314|ref|XP_004557193.1|PREDICTED: E3 ubiquitin-protein ligase LNX-like isoform X3 [Maylandia zebra]	0.13036	0.868076	0.487198	0.402653	#
comp14370_c0_seq1	gi|498927481|ref|XP_004538970.1|PREDICTED: mpv17-like protein-like [Maylandia zebra]	1.08369	0.847366	0.591875	1.35387	#
comp14371_c0_seq1	gi|340382999|ref|XP_003390005.1|PREDICTED: dihydroxy-acid dehydratase-like, partial [Amphimedon queenslandica]	0.0515469	0.0774697	Inf	0.0508469	#
comp14374_c0_seq1	gi|301632701|ref|XP_002945420.1|PREDICTED: ribose-phosphate pyrophosphokinase-like, partial [Xenopus (Silurana) tropicalis]	0.0515469	0.154462	0.201985	0.202029	#
comp14382_c0_seq1	gi|328794149|ref|XP_624954.2|PREDICTED: malate dehydrogenase-like, partial [Apis mellifera]	0.214234	0.955697	1.20377	0.940468	#
comp14385_c0_seq1	gi|348537826|ref|XP_003456394.1|PREDICTED: sodium/myo-inositol cotransporter 2-like [Oreochromis niloticus]	0.362138	0.929992	0.11696	0.3224	#
comp14407_c0_seq1	gi|348517869|ref|XP_003446455.1|PREDICTED: hypothetical protein LOC100705062 [Oreochromis niloticus]	5.43728	22.4787	21.1008	20.7168	#
comp14419_c0_seq1	gi|54288765|gb|AAV31758.1|annexin A2 [Monopterus albus]	5.24725	21.0925	19.7243	19.4435	#
comp14450_c0_seq1	gi|348535103|ref|XP_003455041.1|PREDICTED: hypothetical protein LOC100701310 [Oreochromis niloticus]	0.167832	0.680406	0.647556	0.761489	#
comp14453_c0_seq1	gi|498927066|ref|XP_004538864.1|PREDICTED: coiled-coil domain-containing protein 175-like [Maylandia zebra]	0.156494	0.452394	0.167277	0.122537	#
comp14458_c0_seq1	gi|321469205|gb|EFX80186.1|hypothetical protein DAPPUDRAFT_35768 [Daphnia pulex]	0.225341	0.669894	0.629026	0.657962	#
comp14460_c0_seq1	gi|498940223|ref|XP_004542035.1|PREDICTED: adenylate cyclase type 3-like isoform X2 [Maylandia zebra]	0.170094	2.43555	1.35421	1.14536	#
comp14473_c0_seq1	gi|82264195|sp|Q4SFA0.1|HDAC3_TETNGRecName: Full=Histone deacetylase 3; Short=HD3 >gnl|BL_ORD_ID|262262 unnamed protein product [Tetraodon nigroviridis]	5.27506	21.3671	20.0562	19.7989	#
comp14478_c0_seq1	gi|498924759|ref|XP_004538259.1|PREDICTED: liver-expressed antimicrobial peptide 2-like [Maylandia zebra]	Inf	0.0774697	0.101433	0.15186	#
comp14480_c0_seq1	gi|410898756|ref|XP_003962863.1|PREDICTED: complement component C1q receptor-like [Takifugu rubripes]	5.27967	22.027	20.936	20.5652	#
comp14491_c0_seq1	gi|26342444|dbj|BAC34884.1|unnamed protein product [Mus musculus]	3.1312	9.0826	9.40043	10.3683	#
comp14492_c0_seq1	gi|225716714|gb|ACO14203.1|Ras-related protein YPTC6 [Esox lucius]	3.2544	12.1799	13.078	13.2259	#
comp14494_c0_seq1	gi|410905077|ref|XP_003966018.1|PREDICTED: R-spondin-3-like [Takifugu rubripes]	1.41683	3.61902	4.67318	4.08107	#
comp14496_c0_seq1	gi|229366692|gb|ACQ58326.1|Cell division control protein 2 homolog [Anoplopoma fimbria]	5.60362	23.2392	21.6449	21.3412	#
comp14506_c0_seq1	gi|300678124|gb|ADK27330.1|immunogenic protein [Baylisascaris schroederi]	0.869812	Inf	Inf	Inf	#
comp14540_c0_seq1	gi|402587019|gb|EJW80955.1|hypothetical protein WUBG_08135 [Wuchereria bancrofti]	0.216958	Inf	Inf	Inf	#
comp14552_c0_seq1	gi|348505801|ref|XP_003440449.1|PREDICTED: pleckstrin homology-like domain family A member 2-like [Oreochromis niloticus] >gnl|BL_ORD_ID|1986538 PREDICTED: pleckstrin homology-like domain family A member 2-like [Maylandia zebra]	5.23581	17.9871	18.5674	16.9622	#
comp14562_c0_seq1	gi|308452654|ref|XP_003089127.1|hypothetical protein CRE_23243 [Caenorhabditis remanei] >gnl|BL_ORD_ID|1478757 hypothetical protein CRE_23243 [Caenorhabditis remanei]	0.102188	Inf	Inf	Inf	#
comp14651_c0_seq1	gi|498941337|ref|XP_004542198.1|PREDICTED: mitogen-activated protein kinase-binding protein 1-like isoform X3 [Maylandia zebra]	0.495513	1.24992	0.853035	1.01635	#
comp14721_c0_seq1	gi|402590292|gb|EJW84223.1|hypothetical protein WUBG_04869 [Wuchereria bancrofti]	0.135457	Inf	Inf	Inf	#
comp14726_c0_seq1	gi|498935041|ref|XP_004540831.1|PREDICTED: formin-1-like isoform X2 [Maylandia zebra]	0.140031	0.414872	0.415614	0.122537	#
comp14726_c0_seq2	gi|498935039|ref|XP_004540830.1|PREDICTED: formin-1-like isoform X1 [Maylandia zebra]	0.0732095	0.638306	0.316924	0.222913	#
comp14734_c0_seq1	gi|348519296|ref|XP_003447167.1|PREDICTED: protein FAM180A-like [Oreochromis niloticus]	0.0732095	0.263632	0.11696	0.122537	#
comp14751_c0_seq1	gi|402586641|gb|EJW80578.1|thioredoxin [Wuchereria bancrofti]	0.232979	Inf	Inf	Inf	#
comp14791_c0_seq1	gi|170580802|ref|XP_001895415.1|TTC5 protein [Brugia malayi] >gnl|BL_ORD_ID|619401 TTC5 protein, putative [Brugia malayi]	1.05098	Inf	Inf	Inf	#
comp14810_c0_seq1	gi|328701644|ref|XP_001943225.2|PREDICTED: phytoene dehydrogenase-like [Acyrthosiphon pisum]	0.0539031	0.209167	0.408053	0.162353	#
comp14814_c0_seq1	gi|47213111|emb|CAF89531.1|unnamed protein product [Tetraodon nigroviridis]	3.79936	12.717	12.8029	12.8239	#
comp14850_c0_seq1	gi|301617862|ref|XP_002938350.1|PREDICTED: general transcription factor II-I repeat domain-containing protein 2A-like [Xenopus (Silurana) tropicalis]	0.0732095	0.110525	0.316924	0.3224	#
comp14865_c0_seq1	gi|410916043|ref|XP_003971496.1|PREDICTED: serine/threonine-protein phosphatase 4 regulatory subunit 4-like [Takifugu rubripes]	Inf	Inf	0.547132	0.15186	#
comp14875_c0_seq1	gi|432852366|ref|XP_004067212.1|PREDICTED: protein TANC1-like [Oryzias latipes]	0.0392049	0.225531	0.11696	0.172837	#
comp14908_c0_seq1	gi|47213558|emb|CAF91832.1|unnamed protein product [Tetraodon nigroviridis]	0.151947	0.230982	0.101433	0.202029	#
comp14925_c0_seq1	gi|432850092|ref|XP_004066709.1|PREDICTED: sodium channel protein type 2 subunit alpha-like [Oryzias latipes]	0.070869	0.511128	0.505961	0.112007	#
comp14934_c0_seq1	gi|348502965|ref|XP_003439037.1|PREDICTED: cellular nucleic acid-binding protein-like [Oreochromis niloticus] >gnl|BL_ORD_ID|1985140 PREDICTED: cellular nucleic acid-binding protein-like isoform X1 [Maylandia zebra]	5.75999	24.6084	22.8653	22.3538	#
comp14939_c0_seq1	gi|498994940|ref|XP_004553373.1|PREDICTED: uncharacterized protein LOC101476437 [Maylandia zebra]	0.277831	0.590769	0.44581	0.65585	#
comp14955_c0_seq1	gi|301631306|ref|XP_002944739.1|PREDICTED: hypothetical protein LOC100486313 [Xenopus (Silurana) tropicalis]	0.128066	0.409502	0.57698	0.392383	#
comp14963_c0_seq1	gi|432950674|ref|XP_004084557.1|PREDICTED: alpha-1,6-mannosylglycoprotein 6-beta-N-acetylglucosaminyltransferase B-like, partial [Oryzias latipes]	0.144598	0.296196	1.18967	0.635764	#
comp14979_c0_seq1	gi|444724281|gb|ELW64891.1|Myosin-7 [Tupaia chinensis]	0.321968	0.868076	0.968781	1.41017	#
comp14987_c0_seq2	gi|499041987|ref|XP_004571606.1|PREDICTED: uncharacterized protein C17orf105 homolog [Maylandia zebra]	0.363773	1.29993	1.85335	1.07241	#
comp15013_c0_seq1	gi|498974021|ref|XP_004527708.1|PREDICTED: uncharacterized protein sll0335-like [Ceratitis capitata]	0.0392049	0.148978	0.11696	0.421009	#
comp15030_c0_seq1	gi|397776438|gb|AFO64917.1|proteasome activator complex subunit 1 [Oplegnathus fasciatus]	5.68749	24.3394	22.65	22.1571	#
comp15049_c0_seq1	gi|308506191|ref|XP_003115278.1|hypothetical protein CRE_18823 [Caenorhabditis remanei] >gnl|BL_ORD_ID|1491339 hypothetical protein CRE_18823 [Caenorhabditis remanei]	0.882318	Inf	Inf	Inf	#
comp15084_c0_seq1	gi|46576851|sp|Q9NL98.1|PRDX_ASCSURecName: Full=Peroxiredoxin; AltName: Full=AsPrx; AltName: Full=Thioredoxin peroxidase >gnl|BL_ORD_ID|175824 thioredoxin peroxidase [Ascaris suum]	0.311725	Inf	Inf	Inf	#
comp15087_c0_seq1	gi|432930191|ref|XP_004081365.1|PREDICTED: transcriptional regulator Myc-like [Oryzias latipes]	4.7648	17.7325	17.7752	17.0144	#
comp15089_c0_seq1	gi|348538952|ref|XP_003456954.1|PREDICTED: hypothetical protein LOC100711694 [Oreochromis niloticus]	0.111437	0.409502	0.381549	0.243758	#
comp15101_c0_seq1	gi|499013024|ref|XP_004557876.1|PREDICTED: multidrug resistance-associated protein 4-like isoform X1 [Maylandia zebra]	0.268624	0.929992	0.61418	0.922959	#
comp15110_c0_seq1	gi|499003144|ref|XP_004555403.1|PREDICTED: polyhomeotic-like protein 3-like isoform X3 [Maylandia zebra]	0.487016	1.50277	1.73659	1.18367	#
comp15111_c0_seq1	gi|348509992|ref|XP_003442530.1|PREDICTED: mpv17-like protein-like [Oreochromis niloticus]	0.0515469	0.116025	0.0508276	0.251976	#
comp15113_c0_seq1	gi|348527452|ref|XP_003451233.1|PREDICTED: sec1 family domain-containing protein 1 [Oreochromis niloticus]	5.54189	22.5736	21.3286	20.9837	#
comp15139_c0_seq1	gi|348543125|ref|XP_003459034.1|PREDICTED: hypothetical protein LOC100690156 [Oreochromis niloticus]	5.75578	23.7496	22.7351	22.3966	#
comp15180_c0_seq1	gi|432957340|ref|XP_004085805.1|PREDICTED: protein FAM184A-like, partial [Oryzias latipes]	Inf	0.0774697	0.201985	0.101466	#
comp15181_c0_seq1	gi|312080049|ref|XP_003142435.1|hypothetical protein LOAG_06851 [Loa loa]	0.102188	Inf	Inf	Inf	#
comp15184_c0_seq1	gi|156390783|ref|XP_001635449.1|predicted protein [Nematostella vectensis] >gnl|BL_ORD_ID|567965 predicted protein [Nematostella vectensis]	0.177377	0.296196	0.381549	0.441488	#
comp15195_c0_seq1	gi|226693516|sp|P80977.2|CX6C1_THUOBRecName: Full=Cytochrome c oxidase subunit 6C-1; AltName: Full=Cytochrome c oxidase polypeptide VIc-1 >gnl|BL_ORD_ID|164756 cytochrome c oxidase subunit VIc precursor [Thunnus obesus]	5.66578	23.7755	22.3016	21.8469	#
comp15232_c0_seq1	gi|348506553|ref|XP_003440823.1|PREDICTED: peptidyl-prolyl cis-trans isomerase FKBP6-like [Oreochromis niloticus]	0.158766	0.46844	0.274913	0.382103	#
comp15236_c0_seq1	gi|312106794|ref|XP_003150785.1|hypothetical protein LOAG_15246 [Loa loa] >gnl|BL_ORD_ID|1454339 hypothetical protein LOAG_15246 [Loa loa]	0.311725	Inf	Inf	Inf	#
comp15242_c0_seq1	gi|312084117|ref|XP_003144143.1|hypothetical protein LOAG_08565 [Loa loa] >gnl|BL_ORD_ID|1460968 hypothetical protein LOAG_08565 [Loa loa]	0.151947	Inf	Inf	Inf	#
comp15243_c0_seq1	gi|499051190|ref|XP_004576108.1|PREDICTED: microsomal glutathione S-transferase 1-like isoform X1 [Maylandia zebra] >gnl|BL_ORD_ID|1070213 PREDICTED: microsomal glutathione S-transferase 1-like isoform X2 [Maylandia zebra]	5.62667	23.6712	22.3192	21.5686	#
comp15246_c0_seq1	gi|348520686|ref|XP_003447858.1|PREDICTED: hypothetical protein LOC100703079 [Oreochromis niloticus]	0.149158	0.919695	0.44581	0.363683	#
comp15248_c0_seq1	gi|341880114|gb|EGT36049.1|hypothetical protein CAEBREN_25815 [Caenorhabditis brenneri]	0.102188	Inf	Inf	Inf	#
comp15255_c0_seq1	gi|304435688|gb|ADM33796.1|putative tissue factor pathway inhibitor 1 precursor [Sciaenops ocellatus]	5.47382	22.7355	21.3909	21.196	#
comp15292_c0_seq1	gi|348519970|ref|XP_003447502.1|PREDICTED: eukaryotic translation initiation factor 3 subunit F-like [Oreochromis niloticus]	5.73877	24.5394	22.845	22.3011	#
comp15340_c0_seq1	gi|498991317|ref|XP_004552482.1|PREDICTED: protein FAM117A-like isoform X3 [Maylandia zebra]	0.172355	0.527097	0.61418	0.875959	#
comp15342_c0_seq1	gi|348545422|ref|XP_003460179.1|PREDICTED: kelch repeat and BTB domain-containing protein 13-like [Oreochromis niloticus]	0.421511	1.5956	1.6321	1.31269	#
comp15348_c0_seq1	gi|229577041|ref|NP_001153294.1|beta-arrestin-1 [Danio rerio] >gnl|BL_ORD_ID|428507 beta-arrestin 1 [Danio rerio]	0.406556	1.28495	1.67604	1.84205	#
comp15360_c0_seq1	gi|410928750|ref|XP_003977763.1|PREDICTED: large neutral amino acids transporter small subunit 2-like [Takifugu rubripes]	0.15371	0.585475	1.12599	0.723765	#
comp15387_c0_seq1	gi|348502790|ref|XP_003438950.1|PREDICTED: general receptor for phosphoinositides 1-associated scaffold protein-like [Oreochromis niloticus]	5.3469	21.989	21.1953	20.9062	#
comp15390_c0_seq1	gi|498957817|ref|XP_004544835.1|PREDICTED: mitochondrial inner membrane organizing system protein 1-like isoform X2 [Maylandia zebra]	5.44752	22.1166	21.1449	20.7244	#
comp15396_c0_seq1	gi|498935990|ref|XP_004541063.1|PREDICTED: neuroligin-3-like isoform X2 [Maylandia zebra]	0.190876	0.727596	0.765433	0.695913	#
comp15400_c0_seq1	gi|348508054|ref|XP_003441570.1|PREDICTED: vesicle-associated membrane protein 3-like [Oreochromis niloticus]	4.94497	19.5464	18.2019	18.1815	#
comp15412_c0_seq1	gi|499019568|ref|XP_004560570.1|PREDICTED: uncharacterized protein KIAA1377-like isoform X2 [Maylandia zebra]	0.546128	2.05368	2.21542	1.7485	#
comp15413_c0_seq1	gi|348536166|ref|XP_003455568.1|PREDICTED: serologically defined colon cancer antigen 3 homolog [Oreochromis niloticus]	5.23145	20.8204	19.8019	19.4943	#
comp15422_c0_seq1	gi|312096167|ref|XP_003148586.1|VRS-2 protein [Loa loa]	0.373139	Inf	Inf	Inf	#
comp15440_c0_seq1	gi|499038137|ref|XP_004569714.1|PREDICTED: methylosome subunit pICln-like [Maylandia zebra]	5.60801	23.5389	22.0318	21.591	#
comp15445_c0_seq1	gi|170578154|ref|XP_001894290.1|proteasome subunit beta type 1 [Brugia malayi] >gnl|BL_ORD_ID|620507 proteasome subunit beta type 1, putative [Brugia malayi]	0.0854067	Inf	Inf	Inf	#
comp15461_c0_seq1	gi|301630847|ref|XP_002944528.1|PREDICTED: spermidine/putrescine import ATP-binding protein PotA-like [Xenopus (Silurana) tropicalis]	0.0854067	0.0774697	0.151818	0.202029	#
comp15476_c0_seq1	gi|170594439|ref|XP_001901971.1|SDA1 family protein [Brugia malayi] >gnl|BL_ORD_ID|613241 SDA1 family protein [Brugia malayi]	0.135457	Inf	Inf	Inf	#
comp15503_c0_seq1	gi|312075457|ref|XP_003140425.1|fibrillarin [Loa loa] >gnl|BL_ORD_ID|1464673 fibrillarin [Loa loa]	0.61955	Inf	Inf	Inf	#
comp15535_c0_seq1	gi|499022802|ref|XP_004562166.1|PREDICTED: histone-binding protein N1/N2-like isoform X2 [Maylandia zebra]	4.47446	17.3504	16.4229	16.5587	#
comp15540_c0_seq1	gi|348529416|ref|XP_003452209.1|PREDICTED: 5,6-dihydroxyindole-2-carboxylic acid oxidase-like [Oreochromis niloticus]	0.38687	1.32485	2.54991	2.01459	#
comp15593_c0_seq1	gi|498936435|ref|XP_004541171.1|PREDICTED: SH3 domain and tetratricopeptide repeat-containing protein 2-like isoform X1 [Maylandia zebra]	0.299503	1.14423	1.274	1.26736	#
comp15603_c0_seq1	gi|156317747|ref|XP_001618038.1|hypothetical protein NEMVEDRAFT_v1g225574 [Nematostella vectensis] >gnl|BL_ORD_ID|550805 predicted protein [Nematostella vectensis]	0.0196688	0.0940081	0.309297	0.162353	#
comp15690_c0_seq1	gi|498931412|ref|XP_004539934.1|PREDICTED: usherin-like [Maylandia zebra]	0.413241	1.01206	0.684525	0.811066	#
comp15700_c0_seq1	gi|348540915|ref|XP_003457932.1|PREDICTED: serrate RNA effector molecule homolog B-like [Oreochromis niloticus]	5.27566	21.0803	19.9757	19.7135	#
comp15704_c0_seq1	gi|348500308|ref|XP_003437715.1|PREDICTED: transmembrane protein 188-like [Oreochromis niloticus]	4.8079	17.5443	17.0523	17.2473	#
comp15707_c0_seq1	gi|499039497|ref|XP_004570382.1|PREDICTED: growth arrest and DNA damage-inducible proteins-interacting protein 1-like [Maylandia zebra]	5.01745	18.8189	18.234	18.2802	#
comp15723_c0_seq1	gi|410907928|ref|XP_003967443.1|PREDICTED: LOW QUALITY PROTEIN: SITS-binding protein-like [Takifugu rubripes]	0.172862	0.225531	0.513458	0.172837	#
comp15735_c0_seq1	gi|499036522|ref|XP_004568924.1|PREDICTED: LOW QUALITY PROTEIN: aryl hydrocarbon receptor nuclear translocator-like protein 2-like [Maylandia zebra]	0.204814	0.82143	0.662358	0.63788	#
comp15741_c0_seq1	gi|268573392|ref|XP_002641673.1|C. briggsae CBR-ECH-6 protein [Caenorhabditis briggsae]	0.248908	Inf	Inf	Inf	#
comp15748_c0_seq1	gi|499033523|ref|XP_004567451.1|PREDICTED: FERM domain-containing protein 4B-like isoform X4 [Maylandia zebra]	0.345897	1.93139	1.54367	1.0841	#
comp15762_c0_seq1	gi|410900342|ref|XP_003963655.1|PREDICTED: UDP-glucuronosyltransferase 2B31-like [Takifugu rubripes]	4.60936	18.8141	15.435	15.8837	#
comp15775_c0_seq1	gi|348543886|ref|XP_003459413.1|PREDICTED: protocadherin Fat 3-like [Oreochromis niloticus]	0.459328	1.2399	1.87655	1.705	#
comp15785_c0_seq1	gi|325302680|tpg|DAA34245.1|TPA_inf: neprilysin [Amblyomma variegatum]	0.090062	0.110525	0.217376	0.172837	#
comp15791_c0_seq1	gi|301630266|ref|XP_002944243.1|PREDICTED: thiol-disulfide oxidoreductase resA-like [Xenopus (Silurana) tropicalis]	0.0562574	0.225531	0.167277	0.122537	#
comp15823_c0_seq2	gi|18702323|ref|NP_570967.1|dynein light chain roadblock-type 2 [Homo sapiens] >gnl|BL_ORD_ID|184469 dynein light chain roadblock-type 2 [Macaca mulatta] >gnl|BL_ORD_ID|184469 PREDICTED: dynein light chain roadblock-type 2 isoform 2 [Pan troglodytes] >gnl|BL_ORD_ID|184469 PREDICTED: dynein light chain roadblock-type 2 isoform 1 [Pongo abelii] >gnl|BL_ORD_ID|184469 PREDICTED: dynein light chain ro…	2.77518	7.53263	8.09335	6.5449	#
comp15871_c0_seq1	gi|229366892|gb|ACQ58426.1|26S proteasome non-ATPase regulatory subunit 13 [Anoplopoma fimbria]	5.63441	23.5302	21.9311	21.5547	#
comp15884_c0_seq1	gi|410931580|ref|XP_003979173.1|PREDICTED: uncharacterized protein LOC101062517 [Takifugu rubripes]	0.343774	1.02227	1.35768	1.61553	#
comp15885_c0_seq1	gi|156346054|ref|XP_001621424.1|hypothetical protein NEMVEDRAFT_v1g222006 [Nematostella vectensis] >gnl|BL_ORD_ID|554112 predicted protein [Nematostella vectensis]	0.135457	0.0774697	0.351183	0.202029	#
comp15888_c0_seq1	gi|348509364|ref|XP_003442219.1|PREDICTED: protein Wnt-9b-like [Oreochromis niloticus]	0.378965	0.836998	0.954379	1.02606	#
comp15890_c0_seq1	gi|4204470|gb|AAD13394.1|splicing factor U2AF35 [Takifugu rubripes]	5.40871	21.6383	20.4732	20.1659	#
comp15894_c0_seq1	gi|348522469|ref|XP_003448747.1|PREDICTED: tenebrosin-C-like [Oreochromis niloticus]	0.992788	4.30735	3.16164	4.31794	#
comp15912_c0_seq1	gi|45272421|gb|AAS57646.1|proglucagon I [Sebastes caurinus]	4.02929	15.005	14.5696	14.9473	#
comp15917_c0_seq1	gi|499044010|ref|XP_004572605.1|PREDICTED: E3 ubiquitin-protein ligase RNF168-like [Maylandia zebra]	5.29213	21.955	20.8163	20.2992	#
comp15925_c0_seq1	gi|326675489|ref|XP_003200367.1|PREDICTED: hypothetical protein LOC100537112 [Danio rerio]	0.223622	0.279925	0.274913	0.183311	#
comp15934_c0_seq1	gi|432909105|ref|XP_004078114.1|PREDICTED: G protein-activated inward rectifier potassium channel 4-like [Oryzias latipes]	0.0515469	0.192781	Inf	0.251976	#
comp15953_c0_seq1	gi|18389427|dbj|BAB84191.1|flavoprotein subunit of succinate dehydrogenase [Ascaris suum]	0.793427	Inf	Inf	Inf	#
comp15958_c0_seq1	gi|410922359|ref|XP_003974650.1|PREDICTED: betaine--homocysteine S-methyltransferase 1-like [Takifugu rubripes]	2.12576	7.68342	9.55694	11.2515	#
comp15977_c0_seq1	gi|312073843|ref|XP_003139702.1|phosphopantetheine attachment site family protein [Loa loa] >gnl|BL_ORD_ID|1465393 phosphopantetheine attachment site family protein [Loa loa]	0.216958	Inf	Inf	Inf	#
comp15982_c0_seq1	gi|348524901|ref|XP_003449961.1|PREDICTED: cGMP-dependent protein kinase 2-like [Oreochromis niloticus]	0.177377	0.409502	0.232748	0.392383	#
comp16008_c0_seq1	gi|499020466|ref|XP_004561015.1|PREDICTED: asparagine synthetase [glutamine-hydrolyzing]-like isoform X3 [Maylandia zebra]	0.311725	0.116025	0.151818	0.400492	#
comp16022_c0_seq1	gi|317419235|emb|CBN81272.1|Epidermal growth factor receptor kinase substrate 8-like protein 1 [Dicentrarchus labrax]	0.327208	0.307032	0.351183	0.881651	#
comp16035_c0_seq1	gi|348543521|ref|XP_003459232.1|PREDICTED: dual specificity protein phosphatase CDC14A-like [Oreochromis niloticus]	1.00616	3.35991	3.52345	2.80478	#
comp16068_c0_seq1	gi|238821671|gb|ACR58252.1|elongation factor-1 alpha [Solenastrea hyades] >gnl|BL_ORD_ID|1114497 elongation factor-1 alpha [Solenastrea hyades]	0.273476	0.558974	0.721373	0.392383	#
comp16073_c0_seq1	gi|229367280|gb|ACQ58620.1|Transcription elongation factor A protein 1 [Anoplopoma fimbria]	5.3735	22.12	20.7178	20.4266	#
comp16074_c0_seq1	gi|301632641|ref|XP_002945390.1|PREDICTED: hypothetical protein LOC100489244, partial [Xenopus (Silurana) tropicalis]	Inf	0.0387948	Inf	0.15186	#
comp16102_c0_seq1	gi|432906472|ref|XP_004077548.1|PREDICTED: androgen-dependent TFPI-regulating protein-like [Oryzias latipes]	0.623378	0.225531	0.11696	0.421009	#
comp16104_c0_seq1	gi|432881563|ref|XP_004073842.1|PREDICTED: 28S ribosomal protein S21, mitochondrial-like [Oryzias latipes]	4.96966	18.7734	18.3221	18.0841	#
comp16116_c0_seq1	gi|348518572|ref|XP_003446805.1|PREDICTED: dihydrolipoyllysine-residue acetyltransferase component of pyruvate dehydrogenase complex, mitochondrial [Oreochromis niloticus]	5.65349	23.7034	22.1501	21.6025	#
comp16119_c0_seq1	gi|498942994|ref|XP_004542464.1|PREDICTED: cAMP-specific 3',5'-cyclic phosphodiesterase 4D-like isoform X3 [Maylandia zebra]	0.417844	0.606635	0.743425	0.713788	#
comp16129_c0_seq1	gi|498923833|ref|XP_004537996.1|PREDICTED: uncharacterized protein C11orf53 homolog [Maylandia zebra]	1.18963	3.44284	4.22243	4.1269	#
comp16135_c0_seq1	gi|499044703|ref|XP_004572947.1|PREDICTED: tubulin beta-5 chain-like isoform X1 [Maylandia zebra] >gnl|BL_ORD_ID|1067448 PREDICTED: tubulin beta-5 chain-like isoform X2 [Maylandia zebra]	0.104503	0.323268	0.309297	0.212476	#
comp16162_c0_seq1	gi|498931112|ref|XP_004539855.1|PREDICTED: dnaJ homolog subfamily A member 2-like [Maylandia zebra]	5.61407	23.141	21.0934	20.8661	#
comp16164_c0_seq1	gi|348536590|ref|XP_003455779.1|PREDICTED: anoctamin-4-like [Oreochromis niloticus]	0.929259	1.13411	1.87324	1.77185	#
comp16196_c0_seq1	gi|291221030|ref|XP_002730526.1|PREDICTED: polyprotein-like [Saccoglossus kowalevskii]	0.713401	1.66837	2.22183	1.80084	#
comp16206_c0_seq1	gi|17537869|ref|NP_494780.1|Protein TAG-231 [Caenorhabditis elegans] >gnl|BL_ORD_ID|127907 Protein TAG-231 [Caenorhabditis elegans]	0.200846	Inf	Inf	Inf	#
comp16219_c0_seq1	gi|498995494|ref|XP_004533122.1|PREDICTED: membrane protein insertase YidC-like [Ceratitis capitata]	0.177377	0.409502	0.232748	0.34306	#
comp16251_c0_seq1	gi|498991139|ref|XP_004552438.1|PREDICTED: supervillin-like isoform X1 [Maylandia zebra] >gnl|BL_ORD_ID|1044810 PREDICTED: supervillin-like isoform X2 [Maylandia zebra]	0.649592	1.62962	2.80144	2.76556	#
comp16271_c0_seq1	gi|156397420|ref|XP_001637889.1|predicted protein [Nematostella vectensis] >gnl|BL_ORD_ID|570382 predicted protein [Nematostella vectensis]	0.090062	0.110525	0.167277	0.469988	#
comp16305_c0_seq1	gi|499029456|ref|XP_004565446.1|PREDICTED: xin actin-binding repeat-containing protein 1-like isoform X4 [Maylandia zebra]	0.565117	0.950561	1.03336	0.771423	#
comp16337_c0_seq1	gi|260817294|ref|XP_002603522.1|hypothetical protein BRAFLDRAFT_79057 [Branchiostoma floridae] >gnl|BL_ORD_ID|974603 hypothetical protein BRAFLDRAFT_79057 [Branchiostoma floridae]	0.241809	0.334081	0.528436	0.539052	#
comp16377_c0_seq1	gi|348507018|ref|XP_003441054.1|PREDICTED: fibulin-7-like [Oreochromis niloticus]	0.530322	1.22484	0.874829	1.54379	#
comp16378_c0_seq2	gi|410895203|ref|XP_003961089.1|PREDICTED: long-chain-fatty-acid--CoA ligase 5-like isoform 1 [Takifugu rubripes]	0.0172845	0.116025	Inf	0.15186	#
comp16379_c0_seq1	gi|348537786|ref|XP_003456374.1|PREDICTED: IQ domain-containing protein K-like [Oreochromis niloticus]	0.48903	1.88876	1.78679	1.72845	#
comp16396_c0_seq1	gi|499018444|ref|XP_004560016.1|PREDICTED: regulator of chromosome condensation-like [Maylandia zebra]	5.49094	22.8157	21.1663	20.8203	#
comp16423_c0_seq1	gi|348528617|ref|XP_003451813.1|PREDICTED: protein unc-45 homolog B-like [Oreochromis niloticus]	1.49549	4.37187	5.00229	6.07429	#
comp16437_c0_seq1	gi|499038139|ref|XP_004569715.1|PREDICTED: aquaporin-11-like [Maylandia zebra]	0.0172845	Inf	0.0508276	0.101466	#
comp16461_c0_seq1	gi|348530212|ref|XP_003452605.1|PREDICTED: growth arrest and DNA damage-inducible protein GADD45 beta-like [Oreochromis niloticus]	5.5942	22.6156	21.2328	20.8885	#
comp16481_c0_seq1	gi|301628209|ref|XP_002943251.1|PREDICTED: zinc finger BED domain-containing protein 1-like [Xenopus (Silurana) tropicalis]	0.580717	1.31987	1.274	1.66854	#
comp16482_c0_seq1	gi|241068635|ref|XP_002408493.1|tyrosyl-tRNA synthetase, putative [Ixodes scapularis] >gnl|BL_ORD_ID|1007499 tyrosyl-tRNA synthetase, putative, partial [Ixodes scapularis]	Inf	0.0774697	0.0508276	0.101466	#
comp16488_c0_seq1	gi|156307264|ref|XP_001617606.1|hypothetical protein NEMVEDRAFT_v1g225948 [Nematostella vectensis] >gnl|BL_ORD_ID|550380 predicted protein [Nematostella vectensis]	Inf	Inf	0.101433	0.202029	#
comp16491_c0_seq1	gi|156325887|ref|XP_001618612.1|hypothetical protein NEMVEDRAFT_v1g224968 [Nematostella vectensis] >gnl|BL_ORD_ID|551366 predicted protein [Nematostella vectensis]	0.0515469	0.0387948	0.0508276	Inf	#
comp16501_c0_seq1	gi|350425679|ref|XP_003494198.1|PREDICTED: 3-oxoacyl-[acyl-carrier-protein] synthase 3-like [Bombus impatiens]	0.090062	0.148978	0.217376	0.122537	#
comp16505_c0_seq1	gi|317419429|emb|CBN81466.1|Synaptonemal complex protein SC65 [Dicentrarchus labrax]	0.0586098	0.430967	0.174999	0.816792	#
comp16531_c0_seq1	gi|499038612|ref|XP_004569949.1|PREDICTED: histamine H2 receptor-like [Maylandia zebra]	0.572929	1.4339	3.08531	3.32702	#
comp16539_c0_seq1	gi|498990079|ref|XP_004552166.1|PREDICTED: retinol dehydrogenase 8-like [Maylandia zebra]	0.0515469	Inf	0.101433	0.101466	#
comp16539_c1_seq1	gi|348509455|ref|XP_003442264.1|PREDICTED: retinol dehydrogenase 8-like [Oreochromis niloticus]	0.0685267	Inf	0.0508276	Inf	#
comp16543_c0_seq1	gi|402590172|gb|EJW84103.1|proteasome regulatory particle [Wuchereria bancrofti]	0.433198	Inf	Inf	Inf	#
comp16549_c0_seq1	gi|410908395|ref|XP_003967676.1|PREDICTED: overexpressed in colon carcinoma 1 protein homolog [Takifugu rubripes]	0.181884	0.441685	0.44581	0.510729	#
comp16554_c0_seq1	gi|317418618|emb|CBN80656.1|Ankyrin repeat and SOCS box-containing protein 14 [Dicentrarchus labrax]	0.0515469	0.0387948	0.0508276	0.202029	#
comp16566_c0_seq1	gi|498976919|ref|XP_004528441.1|PREDICTED: 1-deoxy-D-xylulose-5-phosphate synthase-like [Ceratitis capitata]	0.0515469	Inf	0.101433	0.0508469	#
comp16585_c0_seq1	gi|229365922|gb|ACQ57941.1|Interleukin-12 subunit beta precursor [Anoplopoma fimbria]	1.278	4.00217	4.20405	4.73204	#
comp16609_c0_seq1	gi|326680440|ref|XP_003201520.1|PREDICTED: transcription factor Maf-like [Danio rerio]	0.17512	0.5058	0.761768	0.283148	#
comp16609_c0_seq2	gi|499044945|ref|XP_004573066.1|PREDICTED: interleukin-17D-like [Maylandia zebra]	0.28652	0.909389	0.860305	0.885789	#
comp16630_c0_seq1	gi|312088390|ref|XP_003145843.1|heat shock factor binding protein 1 [Loa loa] >gnl|BL_ORD_ID|1459269 heat shock factor binding protein 1 [Loa loa]	0.418308	Inf	Inf	Inf	#
comp16658_c0_seq1	gi|170582692|ref|XP_001896243.1|hypothetical protein Bm1_23930 [Brugia malayi] >gnl|BL_ORD_ID|618569 hypothetical protein Bm1_23930 [Brugia malayi]	0.168341	Inf	Inf	Inf	#
comp16666_c0_seq1	gi|226358417|gb|ACO51071.1|cytochrome P450 family 1 subfamily B polypeptide 1 [Fundulus heteroclitus]	0.0586098	0.165422	0.225065	0.183311	#
comp16667_c0_seq1	gi|348537996|ref|XP_003456478.1|PREDICTED: UPF0551 protein C8orf38 homolog, mitochondrial-like [Oreochromis niloticus]	3.44612	10.6703	11.7448	11.2216	#
comp16670_c0_seq1	gi|498988925|ref|XP_004551885.1|PREDICTED: gamma-glutamyl hydrolase-like isoform X5 [Maylandia zebra]	2.93375	9.08035	10.1279	9.64965	#
comp16671_c0_seq1	gi|432879789|ref|XP_004073548.1|PREDICTED: FERM and PDZ domain-containing protein 3-like [Oryzias latipes]	0.417379	1.1846	0.889335	1.15697	#
comp16690_c0_seq1	gi|499021815|ref|XP_004561680.1|PREDICTED: protein Wnt-11-like isoform X1 [Maylandia zebra] >gnl|BL_ORD_ID|1057889 PREDICTED: protein Wnt-11-like isoform X2 [Maylandia zebra]	1.16625	3.89975	4.40173	2.93934	#
comp16717_c0_seq1	gi|348519469|ref|XP_003447253.1|PREDICTED: enhancer of yellow 2 transcription factor homolog B-like [Oreochromis niloticus] >gnl|BL_ORD_ID|1993260 PREDICTED: enhancer of yellow 2 transcription factor homolog B-like isoform X1 [Maylandia zebra] >gnl|BL_ORD_ID|1993260 PREDICTED: enhancer of yellow 2 transcription factor homolog B-like isoform X2 [Maylandia zebra]	4.9603	19.6098	18.8543	18.8104	#
comp16721_c0_seq1	gi|443694119|gb|ELT95332.1|hypothetical protein CAPTEDRAFT_135145 [Capitella teleta]	0.140031	0.377235	0.217376	0.122537	#
comp16721_c1_seq1	gi|348564633|ref|XP_003468109.1|PREDICTED: 3-hydroxybutyrate dehydrogenase type 2-like [Cavia porcellus]	0.0539031	0.170899	0.209683	0.0614346	#
comp16766_c0_seq1	gi|410906599|ref|XP_003966779.1|PREDICTED: ankyrin-2-like [Takifugu rubripes]	0.0344664	0.0774697	0.101433	0.3017	#
comp16775_c0_seq1	gi|498994108|ref|XP_004553166.1|PREDICTED: carbonic anhydrase 12-like [Maylandia zebra]	0.140031	0.638306	0.217376	0.222913	#
comp16789_c0_seq1	gi|47221246|emb|CAG13182.1|unnamed protein product [Tetraodon nigroviridis]	0.140031	0.187314	0.316924	0.172837	#
comp16792_c0_seq1	gi|209489306|gb|ACI49081.1|hypothetical protein Cbre_JD11.005 [Caenorhabditis brenneri]	0.232979	Inf	Inf	Inf	#
comp16803_c0_seq1	gi|385343252|gb|AFI61531.1|melanopsin, partial [Salmo salar]	0.102188	0.230982	0.400487	0.251976	#
comp16804_c0_seq1	gi|449280403|gb|EMC87722.1|hypothetical protein A306_03536, partial [Columba livia]	0.209778	0.633033	1.00471	0.731635	#
comp16825_c0_seq1	gi|47223780|emb|CAF98550.1|unnamed protein product [Tetraodon nigroviridis]	0.0196688	0.132513	0.259598	0.162353	#
comp16837_c0_seq1	gi|336111714|gb|AEI16517.1|betaine homocysteine methyltrasnferase [Chelon labrosus]	2.02746	6.85853	8.85783	10.0878	#
comp16838_c0_seq1	gi|348540816|ref|XP_003457883.1|PREDICTED: matrix metalloproteinase-23-like [Oreochromis niloticus]	0.463852	1.12905	1.66929	1.34842	#
comp16851_c0_seq1	gi|15988071|pdb|1JPA|AChain A, Crystal Structure Of Unphosphorylated Ephb2 Receptor Tyrosine Kinase And Juxtamembrane Region >gnl|BL_ORD_ID|168889 Chain B, Crystal Structure Of Unphosphorylated Ephb2 Receptor Tyrosine Kinase And Juxtamembrane Region	0.384778	1.44869	1.34726	1.48477	#
comp16870_c1_seq1	gi|156350074|ref|XP_001622130.1|hypothetical protein NEMVEDRAFT_v1g55813 [Nematostella vectensis] >gnl|BL_ORD_ID|554801 predicted protein [Nematostella vectensis]	0.0196688	0.170899	0.259598	0.0614346	#
comp16881_c0_seq1	gi|443725061|gb|ELU12791.1|hypothetical protein CAPTEDRAFT_50237, partial [Capitella teleta]	0.0196688	0.132513	0.109199	0.262376	#
comp16891_c0_seq1	gi|432858852|ref|XP_004068970.1|PREDICTED: vesicle transport protein GOT1A-like [Oryzias latipes]	3.84639	5.33847	6.69598	8.40235	#
comp16896_c0_seq1	gi|402594531|gb|EJW88457.1|co-chaperone GrpE [Wuchereria bancrofti]	0.61955	Inf	Inf	Inf	#
comp16902_c0_seq1	gi|432855193|ref|XP_004068118.1|PREDICTED: tyrosine-protein kinase transmembrane receptor ROR1-like [Oryzias latipes]	0.263763	0.971094	1.07621	1.06479	#
comp16914_c0_seq1	gi|498931410|ref|XP_004539933.1|PREDICTED: kinesin-like protein KLP6-like [Maylandia zebra]	0.161035	0.371849	0.528436	0.441488	#
comp16927_c0_seq1	gi|308501789|ref|XP_003113079.1|hypothetical protein CRE_25223 [Caenorhabditis remanei] >gnl|BL_ORD_ID|1500791 hypothetical protein CRE_25223 [Caenorhabditis remanei]	0.118871	Inf	Inf	Inf	#
comp16943_c0_seq1	gi|348542326|ref|XP_003458636.1|PREDICTED: ectonucleotide pyrophosphatase/phosphodiesterase family member 3-like [Oreochromis niloticus]	1.00324	1.21982	0.889335	1.73753	#
comp16943_c0_seq2	gi|410911400|ref|XP_003969178.1|PREDICTED: ectonucleotide pyrophosphatase/phosphodiesterase family member 3-like [Takifugu rubripes]	0.075548	0.165422	0.423171	0.23334	#
comp16947_c0_seq1	gi|498993597|ref|XP_004532654.1|PREDICTED: transketolase 1-like [Ceratitis capitata]	0.0515469	0.269065	0.0508276	0.101466	#
comp16973_c0_seq1	gi|499039292|ref|XP_004570281.1|PREDICTED: urotensin-2B-like [Maylandia zebra]	0.262068	0.441685	0.591875	0.363683	#
comp16977_c0_seq1	gi|55793832|gb|AAV65840.1|DNA polymerase delta p12 subunit [Epinephelus coioides]	4.84358	20.266	19.382	19.1265	#
comp16987_c0_seq1	gi|449266150|gb|EMC77250.1|Protein tyrosine phosphatase domain-containing protein 1 [Columba livia]	0.291341	0.831811	2.07662	0.977452	#
comp16998_c0_seq1	gi|308464408|ref|XP_003094471.1|hypothetical protein CRE_05181 [Caenorhabditis remanei] >gnl|BL_ORD_ID|1483304 hypothetical protein CRE_05181 [Caenorhabditis remanei]	1.41624	Inf	Inf	Inf	#
comp17018_c0_seq1	gi|100913599|gb|ABF69691.1|Rhesus precursor protein 2 [Gasterosteus aculeatus]	0.539125	0.187314	0.11696	0.122537	#
comp17025_c0_seq1	gi|312086914|ref|XP_003145264.1|hypothetical protein LOAG_09689 [Loa loa] >gnl|BL_ORD_ID|1459845 hypothetical protein LOAG_09689 [Loa loa]	0.806322	Inf	Inf	Inf	#
comp17040_c0_seq1	gi|499003847|ref|XP_004555579.1|PREDICTED: receptor tyrosine-protein kinase erbB-4-like [Maylandia zebra]	0.0344664	0.307032	0.739752	0.15186	#
comp17055_c0_seq1	gi|109156562|ref|YP_654372.1|NADH dehydrogenase subunit 4 [Nematostella sp. JVK-2006] >gnl|BL_ORD_ID|276101 NADH dehydrogenase subunit 4 [Nematostella sp. JVK-2006]	Inf	0.0774697	0.101433	0.0508469	#
comp17063_c0_seq1	gi|498976370|ref|XP_004528303.1|PREDICTED: carbon starvation protein A-like [Ceratitis capitata]	0.0344664	0.0387948	0.101433	Inf	#
comp17064_c0_seq1	gi|348510123|ref|XP_003442595.1|PREDICTED: 26S proteasome non-ATPase regulatory subunit 3-like [Oreochromis niloticus]	5.69929	24.0842	22.4261	21.9776	#
comp17076_c0_seq1	gi|499029953|ref|XP_004565691.1|PREDICTED: T-cell surface glycoprotein CD3 zeta chain-like [Maylandia zebra]	4.49347	21.1612	16.5626	17.9929	#
comp17078_c0_seq1	gi|348531116|ref|XP_003453056.1|PREDICTED: probable G-protein coupled receptor 63-like [Oreochromis niloticus]	1.17424	2.67283	3.25478	2.88446	#
comp17094_c0_seq1	gi|498992395|ref|XP_004532339.1|PREDICTED: uncharacterized protein LOC101462242 [Ceratitis capitata]	0.0344664	0.154462	0.0508276	Inf	#
comp17135_c0_seq1	gi|410908683|ref|XP_003967820.1|PREDICTED: fibroblast growth factor receptor substrate 2-like [Takifugu rubripes]	2.16465	4.81613	5.9122	6.84702	#
comp17142_c0_seq1	gi|499019124|ref|XP_004560350.1|PREDICTED: 6-phosphofructo-2-kinase/fructose-2,6-bisphosphatase-like isoform X1 [Maylandia zebra]	Inf	0.192781	0.101433	Inf	#
comp17145_c0_seq1	gi|499017500|ref|XP_004559549.1|PREDICTED: rho GTPase-activating protein 44-like isoform X8 [Maylandia zebra]	0.468369	1.05288	1.23191	1.2103	#
comp17146_c0_seq1	gi|432950724|ref|XP_004084581.1|PREDICTED: transcription factor AP-1-like [Oryzias latipes]	0.0196688	0.170899	0.0586275	0.112007	#
comp17146_c1_seq1	gi|348505332|ref|XP_003440215.1|PREDICTED: transcription factor AP-1-like [Oreochromis niloticus]	0.0368366	0.0940081	0.0586275	0.162353	#
comp17184_c0_seq1	gi|499045961|ref|XP_004573561.1|PREDICTED: disks large homolog 1-like isoform X17 [Maylandia zebra]	0.0970309	0.350281	0.389128	0.549188	#
comp17190_c0_seq1	gi|498979891|ref|XP_004549681.1|PREDICTED: zinc finger and BTB domain-containing protein 7C-like isoform X1 [Maylandia zebra] >gnl|BL_ORD_ID|1040053 PREDICTED: zinc finger and BTB domain-containing protein 7C-like isoform X2 [Maylandia zebra] >gnl|BL_ORD_ID|1040053 PREDICTED: zinc finger and BTB domain-containing protein 7C-like isoform X3 [Maylandia zebra] >gnl|BL_ORD_ID|1040053 PREDICTED: zinc …	1.29274	4.42846	3.74924	5.03243	#
comp17242_c0_seq1	gi|166079165|gb|ABY81290.1|ZPC5 [Cynoglossus semilaevis]	0.149158	1.09864	0.640148	0.65585	#
comp17244_c0_seq1	gi|410906103|ref|XP_003966531.1|PREDICTED: carboxypeptidase O-like [Takifugu rubripes]	0.290855	0.976222	1.24596	0.998968	#
comp17250_c0_seq1	gi|499027844|ref|XP_004564653.1|PREDICTED: synaptotagmin-2-like isoform X1 [Maylandia zebra]	0.970493	2.89651	3.28082	3.34006	#
comp17258_c0_seq1	gi|499006828|ref|XP_004556325.1|PREDICTED: partitioning defective 6 homolog alpha-like [Maylandia zebra]	0.282179	0.511128	0.750765	0.482333	#
comp17279_c0_seq1	gi|348530854|ref|XP_003452925.1|PREDICTED: NADPH oxidase organizer 1-like [Oreochromis niloticus]	0.767032	0.971094	0.743425	0.520891	#
comp17288_c0_seq1	gi|499044815|ref|XP_004573002.1|PREDICTED: E3 ubiquitin-protein ligase RNF31-like [Maylandia zebra]	0.642007	1.50277	1.56414	2.0392	#
comp17298_c0_seq1	gi|432889320|ref|XP_004075218.1|PREDICTED: cytochrome c oxidase subunit 7A2, mitochondrial-like [Oryzias latipes]	5.08212	18.8123	18.7133	18.9988	#
comp17308_c0_seq1	gi|348512629|ref|XP_003443845.1|PREDICTED: CMP-N-acetylneuraminate-beta-galactosamide-alpha-2,3-sialyltransferase 1-like [Oreochromis niloticus]	0.144598	0.669894	0.625317	0.920897	#
comp17352_c0_seq1	gi|350591402|ref|XP_003483260.1|PREDICTED: probable protein BRICK1-like [Sus scrofa]	5.5586	23.4826	21.9984	21.5224	#
comp17381_c0_seq1	gi|499030410|ref|XP_004565918.1|PREDICTED: homeobox protein Hox-D3-like isoform X2 [Maylandia zebra] >gnl|BL_ORD_ID|1061479 PREDICTED: homeobox protein Hox-D3-like isoform X3 [Maylandia zebra]	0.15371	0.473784	0.65496	0.771423	#
comp17391_c0_seq1	gi|341608547|gb|AEK84451.1|lactate dehydrogenase B [Daphnia pulicaria]	0.200846	Inf	Inf	Inf	#
comp17402_c0_seq1	gi|498938632|ref|XP_004541682.1|PREDICTED: kelch-like protein 32-like isoform X1 [Maylandia zebra] >gnl|BL_ORD_ID|1026009 PREDICTED: kelch-like protein 32-like isoform X2 [Maylandia zebra]	0.295668	0.532416	0.93274	1.36327	#
comp17404_c0_seq1	gi|312068468|ref|XP_003137228.1|transmembrane amino acid transporter [Loa loa]	0.433198	Inf	Inf	Inf	#
comp17411_c0_seq1	gi|66734174|gb|AAY53484.1|endonuclease reverse transcriptase [Bos taurus]	0.0515469	Inf	0.301665	0.547055	#
comp17414_c0_seq1	gi|300218774|gb|ADJ80990.1|SAS-A [Lycodichthys dearborni]	5.56084	23.0193	21.5528	21.1281	#
comp17416_c0_seq1	gi|410916303|ref|XP_003971626.1|PREDICTED: major facilitator superfamily domain-containing protein 2B-like [Takifugu rubripes]	1.12307	3.45935	5.38952	2.7526	#
comp17421_c0_seq1	gi|432876030|ref|XP_004072942.1|PREDICTED: netrin receptor UNC5D-like [Oryzias latipes]	0.0368366	0.36107	0.0586275	0.0614346	#
comp17424_c0_seq1	gi|260793131|ref|XP_002591566.1|hypothetical protein BRAFLDRAFT_105099 [Branchiostoma floridae] >gnl|BL_ORD_ID|960047 hypothetical protein BRAFLDRAFT_105099 [Branchiostoma floridae]	0.246214	1.02738	0.736079	0.607688	#
comp17426_c0_seq1	gi|348508245|ref|XP_003441665.1|PREDICTED: voltage-gated potassium channel subunit beta-1-like [Oreochromis niloticus] >gnl|BL_ORD_ID|1987736 PREDICTED: voltage-gated potassium channel subunit beta-1-like isoform X2 [Maylandia zebra]	0.0732095	0.339483	0.316924	0.518752	#
comp17432_c0_seq1	gi|348516441|ref|XP_003445747.1|PREDICTED: polycystic kidney disease protein 1-like 2-like [Oreochromis niloticus]	0.0732095	0.263632	0.316924	0.421009	#
comp17439_c0_seq1	gi|348537598|ref|XP_003456280.1|PREDICTED: poly(rC)-binding protein 4-like [Oreochromis niloticus]	0.220904	0.564279	0.710332	0.685911	#
comp17440_c0_seq1	gi|499036294|ref|XP_004568812.1|PREDICTED: potassium voltage-gated channel subfamily F member 1-like [Maylandia zebra]	0.64708	0.680406	0.301665	0.881651	#
comp17442_c0_seq1	gi|301629463|ref|XP_002943859.1|PREDICTED: cation efflux system protein czcA-like [Xenopus (Silurana) tropicalis]	0.111437	0.447041	0.721373	0.34306	#
comp17450_c0_seq1	gi|170571377|ref|XP_001891705.1|myosin heavy chain B (MHC B) [Brugia malayi] >gnl|BL_ORD_ID|623009 myosin heavy chain B (MHC B), putative [Brugia malayi]	0.373139	Inf	Inf	Inf	#
comp17452_c0_seq1	gi|53541|emb|CAA48754.1|Otx1 [Mus musculus]	0.165568	0.627758	0.640148	0.98719	#
comp17453_c0_seq1	gi|393912521|gb|EFO22842.2|eukaryotic translation initiation factor 3 subunit K [Loa loa]	0.727947	Inf	Inf	Inf	#
comp17455_c0_seq1	gi|47211855|emb|CAF95439.1|unnamed protein product [Tetraodon nigroviridis]	0.128066	0.296196	0.232748	0.539052	#
comp17458_c0_seq1	gi|348542810|ref|XP_003458877.1|PREDICTED: arylsulfatase J [Oreochromis niloticus]	0.111437	0.220079	0.528436	0.34306	#
comp17460_c0_seq1	gi|432902902|ref|XP_004077068.1|PREDICTED: male-enhanced antigen 1-like [Oryzias latipes]	1.55557	4.28829	4.28779	4.9988	#
comp17470_c0_seq1	gi|47211064|emb|CAF94193.1|unnamed protein product [Tetraodon nigroviridis]	0.546571	1.20474	1.74329	1.77185	#
comp17471_c0_seq1	gi|57232194|gb|AAW47778.1|voltage-gated sodium channel [Ambystoma tigrinum]	Inf	0.0387948	0.301665	Inf	#
comp17507_c0_seq1	gi|498979569|ref|XP_004549601.1|PREDICTED: calcium-binding protein 4-like isoform X2 [Maylandia zebra]	0.304301	1.17452	0.820264	1.96846	#
comp17511_c0_seq1	gi|348513597|ref|XP_003444328.1|PREDICTED: uracil nucleotide/cysteinyl leukotriene receptor-like [Oreochromis niloticus] >gnl|BL_ORD_ID|1990363 PREDICTED: uracil nucleotide/cysteinyl leukotriene receptor-like [Maylandia zebra]	0.0947098	0.296196	0.57698	0.539052	#
comp17514_c0_seq1	gi|340385352|ref|XP_003391174.1|PREDICTED: 3-isopropylmalate dehydratase-like [Amphimedon queenslandica]	Inf	0.0774697	0.151818	0.15186	#
comp17514_c1_seq1	gi|443694330|gb|ELT95495.1|hypothetical protein CAPTEDRAFT_91181, partial [Capitella teleta]	0.0685267	Inf	0.0508276	0.0508469	#
comp17529_c0_seq1	gi|156318733|ref|XP_001618103.1|hypothetical protein NEMVEDRAFT_v1g225510 [Nematostella vectensis] >gnl|BL_ORD_ID|550869 predicted protein [Nematostella vectensis]	Inf	0.192781	Inf	0.101466	#
comp17530_c0_seq1	gi|498972704|ref|XP_004547955.1|PREDICTED: homeobox protein Dlx5a-like [Maylandia zebra] >gnl|BL_ORD_ID|1415819 dlx5a protein [Haplochromis burtoni]	0.111437	0.743285	0.332163	0.441488	#
comp17538_c0_seq1	gi|157743316|ref|NP_001099077.1|short-chain dehydrogenase/reductase 10 precursor [Danio rerio] >gnl|BL_ORD_ID|200582 hydroxysteroid 11-beta-dehydrogenase 1-like protein precursor [Danio rerio] >gnl|BL_ORD_ID|200582 RecName: Full=Hydroxysteroid 11-beta-dehydrogenase 1-like protein; AltName: Full=11-beta-hydroxysteroid dehydrogenase type 3; Short=11-DH3; Short=11-beta-HSD3; Flags: Precursor >gnl|BL…	0.478946	1.44376	0.750765	0.482333	#
comp17542_c0_seq1	gi|348503244|ref|XP_003439175.1|PREDICTED: probable G-protein coupled receptor 173-like [Oreochromis niloticus] >gnl|BL_ORD_ID|1985275 PREDICTED: probable G-protein coupled receptor 173-like [Maylandia zebra]	0.594725	2.76109	1.8068	3.46831	#
comp17543_c0_seq1	gi|432880237|ref|XP_004073618.1|PREDICTED: serine/threonine-protein phosphatase 2B catalytic subunit alpha isoform-like [Oryzias latipes]	0.241314	0.59606	0.820264	1.49015	#
comp17557_c0_seq1	gi|499016366|ref|XP_004558992.1|PREDICTED: potassium voltage-gated channel subfamily KQT member 2-like [Maylandia zebra]	0.438896	1.12399	1.09402	1.16453	#
comp17559_c0_seq2	gi|410929657|ref|XP_003978216.1|PREDICTED: troponin C, skeletal muscle-like [Takifugu rubripes]	0.200343	1.83643	0.695592	0.99692	#
comp17608_c0_seq1	gi|402590790|gb|EJW84720.1|hypothetical protein WUBG_04371, partial [Wuchereria bancrofti]	0.135457	Inf	Inf	Inf	#
comp17619_c0_seq1	gi|47212931|emb|CAF92608.1|unnamed protein product [Tetraodon nigroviridis] >gnl|BL_ORD_ID|240408 unnamed protein product [Tetraodon nigroviridis]	0.0196688	0.209167	0.309297	0.0614346	#
comp17627_c0_seq1	gi|499049567|ref|XP_004575318.1|PREDICTED: stress-70 protein, mitochondrial-like isoform X2 [Maylandia zebra]	5.74696	24.4033	22.6266	22.1029	#
comp17641_c0_seq1	gi|410920551|ref|XP_003973747.1|PREDICTED: sodium- and chloride-dependent neutral and basic amino acid transporter B(0+)-like [Takifugu rubripes]	0.216958	Inf	Inf	Inf	#
comp17674_c0_seq1	gi|312078983|ref|XP_003141977.1|nudE nuclear distribution [Loa loa] >gnl|BL_ORD_ID|1463124 nudE nuclear distribution [Loa loa]	0.135457	Inf	Inf	Inf	#
comp17679_c0_seq1	gi|449684768|ref|XP_002161612.2|PREDICTED: puromycin-sensitive aminopeptidase-like, partial [Hydra magnipapillata]	0.0515469	0.0387948	Inf	0.0508469	#
comp17693_c0_seq1	gi|156375473|ref|XP_001630105.1|predicted protein [Nematostella vectensis] >gnl|BL_ORD_ID|562676 predicted protein [Nematostella vectensis]	2.33628	6.65417	8.00466	7.17791	#
comp17701_c0_seq1	gi|341900550|gb|EGT56485.1|hypothetical protein CAEBREN_11371 [Caenorhabditis brenneri]	0.342604	Inf	Inf	Inf	#
comp17771_c1_seq1	gi|348511819|ref|XP_003443441.1|PREDICTED: heterogeneous nuclear ribonucleoprotein A0-like [Oreochromis niloticus]	5.57438	23.2982	21.4209	21.2081	#
comp17791_c0_seq1	gi|312066753|ref|XP_003136420.1|hypothetical protein LOAG_00832 [Loa loa]	0.754343	Inf	Inf	Inf	#
comp17805_c0_seq1	gi|432089408|gb|ELK23353.1|Kalirin [Myotis davidii]	0.186384	0.511128	0.939957	0.723765	#
comp17812_c0_seq1	gi|156380026|ref|XP_001631756.1|predicted protein [Nematostella vectensis] >gnl|BL_ORD_ID|564307 predicted protein [Nematostella vectensis]	0.113744	0.574882	0.438268	0.645812	#
comp17853_c0_seq1	gi|301631048|ref|XP_002944621.1|PREDICTED: blue-light-activated protein-like [Xenopus (Silurana) tropicalis]	0.0732095	0.301616	0.267258	0.421009	#
comp17856_c0_seq1	gi|432959660|ref|XP_004086352.1|PREDICTED: macrophage mannose receptor 1-like [Oryzias latipes]	0.165568	0.516453	0.591875	0.412914	#
comp17857_c0_seq1	gi|348525966|ref|XP_003450492.1|PREDICTED: potassium channel subfamily K member 4-like [Oreochromis niloticus]	0.367987	0.868076	1.24596	2.71448	#
comp17883_c0_seq1	gi|499007384|ref|XP_004556459.1|PREDICTED: mpv17-like protein-like [Maylandia zebra]	0.111437	0.447041	0.332163	0.441488	#
comp17904_c0_seq1	gi|348530146|ref|XP_003452572.1|PREDICTED: adenomatous polyposis coli protein 2 [Oreochromis niloticus]	0.34	0.811039	0.640148	1.21782	#
comp17933_c0_seq1	gi|170594523|ref|XP_001902013.1|Leo1-like protein [Brugia malayi] >gnl|BL_ORD_ID|613283 Leo1-like protein [Brugia malayi]	0.168341	Inf	Inf	Inf	#
comp17936_c0_seq1	gi|499046324|ref|XP_004573739.1|PREDICTED: band 4.1-like protein 3-like isoform X8 [Maylandia zebra]	0.39824	1.04778	1.42694	1.27484	#
comp17942_c0_seq1	gi|499031979|ref|XP_004566693.1|PREDICTED: GDNF family receptor alpha-1-like [Maylandia zebra]	0.218682	0.659374	1.03336	0.913163	#
comp17946_c0_seq1	gi|499042402|ref|XP_004571810.1|PREDICTED: phosphatase and actin regulator 1-like isoform X3 [Maylandia zebra]	0.241809	0.633033	0.381549	0.635764	#
comp17952_c0_seq1	gi|149022841|gb|EDL79735.1|similar to FLJ46154 protein (predicted) [Rattus norvegicus]	0.232482	0.790232	0.838482	0.903357	#
comp17962_c0_seq1	gi|348546283|ref|XP_003460608.1|PREDICTED: protocadherin gamma-A12-like, partial [Oreochromis niloticus]	0.363299	1.08849	1.41658	1.27684	#
comp17965_c0_seq1	gi|47207859|emb|CAF94430.1|unnamed protein product [Tetraodon nigroviridis]	2.0118	5.65979	4.46075	6.31546	#
comp17984_c0_seq1	gi|229366704|gb|ACQ58332.1|Trans-aconitate 3-methyltransferase [Anoplopoma fimbria]	0.70415	1.83167	2.39662	2.18063	#
comp18026_c0_seq1	gi|348540176|ref|XP_003457564.1|PREDICTED: zinc finger protein PLAG1-like [Oreochromis niloticus]	0.0685267	0.154462	Inf	0.3017	#
comp18042_c0_seq1	gi|312082624|ref|XP_003143521.1|RING finger protein nhl-1 [Loa loa]	0.118871	Inf	Inf	Inf	#
comp18052_c0_seq1	gi|312066246|ref|XP_003136179.1|eukaryotic translation initiation factor 5 [Loa loa] >gnl|BL_ORD_ID|1468897 eukaryotic translation initiation factor 5 [Loa loa] >gnl|BL_ORD_ID|1468897 eukaryotic translation initiation factor 5, variant [Loa loa]	0.61955	Inf	Inf	Inf	#
comp18056_c0_seq1	gi|498924518|ref|XP_004538208.1|PREDICTED: calcium-binding protein 2-like isoform X2 [Maylandia zebra]	0.0172845	0.0387948	0.251933	0.202029	#
comp18067_c0_seq1	gi|341878913|gb|EGT34848.1|hypothetical protein CAEBREN_28538 [Caenorhabditis brenneri]	0.200846	Inf	Inf	Inf	#
comp18069_c0_seq1	gi|498969912|ref|XP_004547271.1|PREDICTED: elongation of very long chain fatty acids protein 7-like isoform X1 [Maylandia zebra]	1.39289	3.98647	4.40945	5.31112	#
comp18083_c0_seq1	gi|390370635|ref|XP_001185758.2|PREDICTED: uncharacterized protein LOC754466, partial [Strongylocentrotus purpuratus]	0.0196688	0.0940081	0.159551	0.162353	#
comp18085_c0_seq1	gi|45387807|ref|NP_991263.1|cofilin-2 [Danio rerio] >gnl|BL_ORD_ID|320873 Cofilin 2 (muscle) [Danio rerio]	5.28873	19.8716	20.1643	19.55	#
comp18091_c0_seq1	gi|391328327|ref|XP_003738641.1|PREDICTED: phosphoribosylaminoimidazole-succinocarboxamide synthase-like [Metaseiulus occidentalis]	0.0392049	0.148978	0.11696	0.272767	#
comp18099_c0_seq1	gi|47226153|emb|CAG08300.1|unnamed protein product [Tetraodon nigroviridis]	0.0344664	0.154462	0.301665	0.0508469	#
comp18105_c0_seq1	gi|301631996|ref|XP_002945077.1|PREDICTED: flagellar biosynthesis protein flhA-like [Xenopus (Silurana) tropicalis]	0.0515469	0.0387948	Inf	Inf	#
comp18117_c0_seq1	gi|348509135|ref|XP_003442107.1|PREDICTED: ubiquitin domain-containing protein UBFD1-like [Oreochromis niloticus]	5.27767	21.7014	20.1688	20.0919	#
comp18126_c0_seq1	gi|348521506|ref|XP_003448267.1|PREDICTED: UPF0577 protein KIAA1324-like [Oreochromis niloticus]	0.144598	0.409502	0.332163	0.635764	#
comp18137_c0_seq1	gi|229366434|gb|ACQ58197.1|ATPase inhibitor, mitochondrial precursor [Anoplopoma fimbria]	5.45666	22.3392	20.9388	20.769	#
comp18138_c0_seq1	gi|251737953|gb|ACT10819.1|paramyosin-like protein, partial [Caenorhabditis brenneri]	0.248908	Inf	Inf	Inf	#
comp18138_c1_seq1	gi|402581591|gb|EJW75539.1|hypothetical protein WUBG_13550, partial [Wuchereria bancrofti]	0.0685267	Inf	Inf	Inf	#
comp18140_c0_seq1	gi|157743312|ref|NP_001099062.1|hairy and enhancer of split-related 15.2 [Danio rerio] >gnl|BL_ORD_ID|428737 Zgc:136520 protein [Danio rerio]	0.223123	0.543046	1.2775	1.87415	#
comp18162_c0_seq1	gi|348500845|ref|XP_003437982.1|PREDICTED: paired box protein Pax-3-like [Oreochromis niloticus]	0.102188	0.0774697	0.351183	0.101466	#
comp18165_c0_seq1	gi|499041210|ref|XP_004571224.1|PREDICTED: calpain-5-like [Maylandia zebra]	0.234693	1.51258	1.39929	0.6759	#
comp18176_c0_seq1	gi|499015359|ref|XP_004558493.1|PREDICTED: zinc finger protein 207-like isoform X3 [Maylandia zebra]	0.204814	0.82143	0.710332	1.06275	#
comp18192_c0_seq1	gi|317419100|emb|CBN81138.1|Unc-119 homolog [Dicentrarchus labrax]	1.10669	3.62308	3.10592	3.01795	#
comp18199_c0_seq1	gi|332375046|gb|AEE62664.1|unknown [Dendroctonus ponderosae]	0.106816	0.263632	0.316924	0.421009	#
comp18228_c0_seq1	gi|325660605|gb|ADZ40400.1|growth hormone-releasing hormone receptor [Epinephelus coioides]	0.26644	0.769389	1.17201	1.28232	#
comp18231_c0_seq1	gi|223649434|gb|ACN11475.1|Transposable element Tcb1 transposase [Salmo salar]	0.297829	0.436327	0.750765	0.771423	#
comp18240_c0_seq1	gi|348520028|ref|XP_003447531.1|PREDICTED: sodium- and chloride-dependent betaine transporter-like [Oreochromis niloticus]	0.0732095	0.452394	0.267258	0.3224	#
comp18252_c0_seq2	gi|499025127|ref|XP_004563316.1|PREDICTED: spermatogenesis-associated protein 13-like isoform X3 [Maylandia zebra]	0.302145	1.05288	1.04766	1.11857	#
comp18254_c0_seq1	gi|149286992|gb|ABR23395.1|ribosomal protein S18 [Ornithodoros parkeri]	0.0562574	0.263632	0.11696	0.3224	#
comp18270_c0_seq1	gi|17568315|ref|NP_510604.1|Protein F59F4.2 [Caenorhabditis elegans] >gnl|BL_ORD_ID|73456 Protein F59F4.2 [Caenorhabditis elegans]	0.956042	Inf	Inf	Inf	#
comp18275_c0_seq1	gi|410906703|ref|XP_003966831.1|PREDICTED: putative N-acetyltransferase 16-like [Takifugu rubripes]	0.876744	0.296196	0.816617	0.539052	#
comp18295_c0_seq1	gi|348526922|ref|XP_003450968.1|PREDICTED: G-protein coupled receptor 20-like [Oreochromis niloticus]	0.785635	2.12364	2.74066	2.58078	#
comp18297_c0_seq1	gi|499050243|ref|XP_004575647.1|PREDICTED: CD59 glycoprotein-like [Maylandia zebra]	2.41792	6.53359	11.2878	9.16498	#
comp18308_c0_seq1	gi|339232481|gb|AEJ35172.1|beta-tubulin [Parascaris equorum]	0.200846	Inf	Inf	Inf	#
comp18312_c0_seq1	gi|157265545|ref|NP_001098072.1|predicted NADPH oxidase 1 [Takifugu rubripes] >gnl|BL_ORD_ID|541787 TPA: predicted NADPH oxidase-1 [Takifugu rubripes]	0.11605	0.664635	0.878457	0.559315	#
comp18319_c0_seq1	gi|348507519|ref|XP_003441303.1|PREDICTED: transmembrane protein 82-like [Oreochromis niloticus]	0.277831	0.479126	1.15787	0.703803	#
comp18341_c0_seq1	gi|348510855|ref|XP_003442960.1|PREDICTED: programmed cell death protein 10-B-like isoform 1 [Oreochromis niloticus]	5.56343	23.3093	21.8311	21.3971	#
comp18344_c0_seq2	gi|348518590|ref|XP_003446814.1|PREDICTED: bromodomain-containing protein 8-like [Oreochromis niloticus]	0.869598	2.37203	3.07352	2.9491	#
comp18357_c0_seq1	gi|47213775|emb|CAF92664.1|unnamed protein product [Tetraodon nigroviridis]	2.49287	7.35706	6.29965	6.45797	#
comp18357_c1_seq1	gi|498927107|ref|XP_004538875.1|PREDICTED: calnexin-like isoform X2 [Maylandia zebra]	4.60491	17.0173	14.8585	15.5966	#
comp18360_c0_seq1	gi|432853545|ref|XP_004067760.1|PREDICTED: U6 snRNA-associated Sm-like protein LSm7-like [Oryzias latipes]	4.92426	19.1495	17.7023	17.8895	#
comp18363_c0_seq1	gi|348519623|ref|XP_003447329.1|PREDICTED: hypothetical protein LOC100692986 [Oreochromis niloticus]	0.0562574	0.452394	0.267258	0.222913	#
comp18377_c0_seq1	gi|340385856|ref|XP_003391424.1|PREDICTED: carbamoyl-phosphate synthase large chain-like, partial [Amphimedon queenslandica]	0.0368366	0.0553844	0.259598	0.262376	#
comp18382_c0_seq1	gi|156385196|ref|XP_001633517.1|predicted protein [Nematostella vectensis] >gnl|BL_ORD_ID|566048 predicted protein [Nematostella vectensis]	0.327208	Inf	Inf	Inf	#
comp18387_c0_seq1	gi|348531038|ref|XP_003453017.1|PREDICTED: LOW QUALITY PROTEIN: occludin-like [Oreochromis niloticus]	0.321968	0.722361	0.780081	0.998968	#
comp18390_c0_seq2	gi|348517001|ref|XP_003446024.1|PREDICTED: microtubule-associated protein RP/EB family member 1-like [Oreochromis niloticus]	5.60971	23.484	21.7345	21.4186	#
comp18398_c0_seq1	gi|498981796|ref|XP_004550147.1|PREDICTED: FH2 domain-containing protein 1-like isoform X1 [Maylandia zebra] >gnl|BL_ORD_ID|1040867 PREDICTED: FH2 domain-containing protein 1-like isoform X2 [Maylandia zebra]	0.84049	2.81371	2.51257	2.55744	#
comp18401_c0_seq1	gi|410915448|ref|XP_003971199.1|PREDICTED: serine/threonine-protein kinase PAK 3-like isoform 1 [Takifugu rubripes]	0.60052	1.57124	1.3403	1.60828	#
comp18420_c0_seq1	gi|395514824|ref|XP_003761612.1|PREDICTED: myosin-7-like [Sarcophilus harrisii]	0.134942	0.457745	0.453346	0.713788	#
comp18424_c0_seq1	gi|432881551|ref|XP_004073836.1|PREDICTED: dnaJ homolog subfamily C member 8-like [Oryzias latipes]	5.2706	21.3884	19.9927	19.8113	#
comp18436_c0_seq1	gi|133930964|ref|NP_502054.2|Protein ALH-3 [Caenorhabditis elegans] >gnl|BL_ORD_ID|326044 Protein ALH-3 [Caenorhabditis elegans]	0.200846	Inf	Inf	Inf	#
comp18453_c0_seq1	gi|348521458|ref|XP_003448243.1|PREDICTED: protein Wnt-2b-like [Oreochromis niloticus]	0.250612	0.842183	0.750765	0.771423	#
comp18465_c0_seq1	gi|498979432|ref|XP_004529105.1|PREDICTED: uncharacterized protein YifB-like [Ceratitis capitata]	0.0172845	0.116025	0.151818	0.0508469	#
comp18484_c1_seq1	gi|281346933|gb|EFB22517.1|hypothetical protein PANDA_016137 [Ailuropoda melanoleuca]	2.90912	10.7541	12.1646	11.4099	#
comp18487_c0_seq1	gi|402585005|gb|EJW78946.1|hypothetical protein WUBG_10145 [Wuchereria bancrofti]	0.0854067	Inf	Inf	Inf	#
comp18489_c0_seq1	gi|170588559|ref|XP_001899041.1|Transcription initiation factor IID, 18kD subunit family protein [Brugia malayi] >gnl|BL_ORD_ID|615545 Transcription initiation factor IID, 18kD subunit family protein [Brugia malayi]	0.102188	Inf	Inf	Inf	#
comp18492_c0_seq1	gi|348527226|ref|XP_003451120.1|PREDICTED: bifunctional methylenetetrahydrofolate dehydrogenase/cyclohydrolase, mitochondrial-like [Oreochromis niloticus]	0.663234	2.32187	2.87993	2.2413	#
comp18493_c0_seq1	gi|348501144|ref|XP_003438130.1|PREDICTED: ubiquitin carboxyl-terminal hydrolase 14-like [Oreochromis niloticus]	5.56919	23.1608	21.5878	21.2354	#
comp18512_c0_seq1	gi|498978132|ref|XP_004549255.1|PREDICTED: GMP reductase 1-like [Maylandia zebra]	0.259879	0.940281	0.58443	0.597605	#
comp18520_c0_seq1	gi|499021706|ref|XP_004561627.1|PREDICTED: aquaporin-4-like isoform X2 [Maylandia zebra]	0.0196688	0.0553844	0.0586275	0.262376	#
comp18561_c0_seq1	gi|348542058|ref|XP_003458503.1|PREDICTED: uncharacterized protein C12orf56-like [Oreochromis niloticus]	0.621035	1.19971	0.460878	0.627825	#
comp18579_c0_seq2	gi|47214234|emb|CAG12453.1|unnamed protein product [Tetraodon nigroviridis]	0.0923869	0.279925	0.274913	0.431253	#
comp18616_c0_seq1	gi|312103557|ref|XP_003150182.1|hypothetical protein LOAG_14640 [Loa loa] >gnl|BL_ORD_ID|1454940 hypothetical protein LOAG_14640, partial [Loa loa]	0.0392049	0.263632	0.11696	0.272767	#
comp18621_c0_seq1	gi|410920619|ref|XP_003973781.1|PREDICTED: neural cell adhesion molecule L1-like protein-like [Takifugu rubripes]	0.88383	2.54362	3.34419	2.95715	#
comp18637_c0_seq1	gi|241669481|ref|XP_002399660.1|hypothetical protein IscW_ISCW013181 [Ixodes scapularis] >gnl|BL_ORD_ID|1020993 hypothetical protein IscW_ISCW013181 [Ixodes scapularis]	0.11605	0.40413	0.591875	0.510729	#
comp18652_c0_seq1	gi|341888991|gb|EGT44926.1|hypothetical protein CAEBREN_01976 [Caenorhabditis brenneri]	0.388279	Inf	Inf	Inf	#
comp18655_c0_seq1	gi|499026358|ref|XP_004563922.1|PREDICTED: retinoblastoma-associated protein-like [Maylandia zebra]	5.10759	20.6403	19.0941	19.2791	#
comp18657_c0_seq1	gi|47188743|emb|CAF88306.1|unnamed protein product [Tetraodon nigroviridis]	0.0196688	0.209167	0.0586275	0.0614346	#
comp18657_c0_seq2	gi|432866549|ref|XP_004070858.1|PREDICTED: voltage-dependent L-type calcium channel subunit beta-4-like isoform 1 [Oryzias latipes]	0.0392049	0.148978	0.316924	0.122537	#
comp18665_c0_seq1	gi|348510225|ref|XP_003442646.1|PREDICTED: serine/threonine-protein kinase SBK1-like [Oreochromis niloticus]	0.57444	2.28066	1.39237	1.87792	#
comp18676_c0_seq1	gi|498978687|ref|XP_004528916.1|PREDICTED: uncharacterized signaling protein PA1727-like [Ceratitis capitata]	0.0172845	0.192781	0.151818	Inf	#
comp18676_c1_seq1	gi|443699346|gb|ELT98883.1|hypothetical protein CAPTEDRAFT_132412, partial [Capitella teleta]	0.0515469	0.0774697	0.151818	Inf	#
comp18681_c0_seq1	gi|268581731|ref|XP_002645849.1|Hypothetical protein CBG07585 [Caenorhabditis briggsae]	0.0732095	0.110525	0.217376	0.222913	#
comp18687_c0_seq1	gi|498991061|ref|XP_004532006.1|PREDICTED: uncharacterized protein YgfT-like [Ceratitis capitata]	Inf	0.154462	0.0508276	0.3017	#
comp18689_c0_seq1	gi|5921657|gb|AAD56287.1|pepsinogen A form IIb precursor [Pseudopleuronectes americanus]	0.184135	0.532416	0.502211	0.569432	#
comp18741_c0_seq1	gi|498994245|ref|XP_004553201.1|PREDICTED: nuclear receptor ROR-alpha-like isoform X2 [Maylandia zebra]	2.37598	8.48796	8.99302	8.99212	#
comp18755_c0_seq1	gi|326668978|ref|XP_003198905.1|PREDICTED: hypothetical protein LOC100334579 [Danio rerio]	0.447547	0.606635	5.518	1.0434	#
comp18769_c0_seq1	gi|410922892|ref|XP_003974916.1|PREDICTED: UDP-N-acetylglucosamine/UDP-glucose/GDP-mannose transporter-like [Takifugu rubripes]	0.385719	0.553667	0.640148	0.751547	#
comp18769_c0_seq2	gi|348517221|ref|XP_003446133.1|PREDICTED: UDP-N-acetylglucosamine/UDP-glucose/GDP-mannose transporter-like [Oreochromis niloticus]	1.17306	2.15151	1.91951	3.4988	#
comp18787_c0_seq1	gi|14250265|gb|AAH08557.1|Tulp4 protein, partial [Mus musculus]	0.378494	1.08849	1.59477	1.45686	#
comp18788_c0_seq1	gi|348519437|ref|XP_003447237.1|PREDICTED: cyclin-dependent kinase 5 activator 1-like [Oreochromis niloticus]	0.0392049	0.110525	0.167277	0.3224	#
comp18820_c0_seq1	gi|498980345|ref|XP_004549796.1|PREDICTED: dnaJ homolog subfamily B member 5-like [Maylandia zebra]	0.0685267	Inf	0.201985	0.101466	#
comp18825_c0_seq2	gi|498967773|ref|XP_004546745.1|PREDICTED: ligand of Numb protein X 2-like isoform X3 [Maylandia zebra]	0.883055	3.41803	4.17246	3.51601	#
comp18840_c0_seq1	gi|498994067|ref|XP_004553155.1|PREDICTED: beta-hexosaminidase subunit alpha-like isoform X2 [Maylandia zebra]	0.0344664	0.269065	0.301665	0.101466	#
comp18844_c0_seq1	gi|348524785|ref|XP_003449903.1|PREDICTED: otoferlin-like [Oreochromis niloticus]	Inf	0.0387948	0.151818	0.101466	#
comp18849_c0_seq1	gi|317419950|emb|CBN81986.1|Kelch repeat and BTB domain-containing protein 5 [Dicentrarchus labrax]	0.0392049	0.187314	0.415614	0.222913	#
comp18851_c0_seq1	gi|443717568|gb|ELU08580.1|hypothetical protein CAPTEDRAFT_189573, partial [Capitella teleta]	0.0344664	Inf	0.101433	0.0508469	#
comp18852_c0_seq1	gi|348527454|ref|XP_003451234.1|PREDICTED: striatin-3-like [Oreochromis niloticus]	5.10284	20.2447	19.0136	19.1175	#
comp18857_c1_seq1	gi|498987421|ref|XP_004551520.1|PREDICTED: glutamate receptor ionotropic, delta-1-like isoform X3 [Maylandia zebra]	0.0344664	0.116025	0.201985	0.251976	#
comp18859_c0_seq1	gi|410918803|ref|XP_003972874.1|PREDICTED: forkhead box protein P2-like [Takifugu rubripes]	0.426099	1.31489	1.68615	1.57875	#
comp18864_c0_seq1	gi|499017610|ref|XP_004559604.1|PREDICTED: latrophilin-1-like isoform X2 [Maylandia zebra]	0.109127	0.317859	0.373965	0.283148	#
comp18872_c0_seq1	gi|391328347|ref|XP_003738651.1|PREDICTED: acyl carrier protein-like [Metaseiulus occidentalis]	Inf	0.0774697	0.201985	Inf	#
comp18874_c0_seq1	gi|410908068|ref|XP_003967513.1|PREDICTED: 43 kDa receptor-associated protein of the synapse-like isoform 1 [Takifugu rubripes]	0.158766	0.317859	0.174999	0.23334	#
comp18918_c0_seq2	gi|499026555|ref|XP_004564019.1|PREDICTED: leucine-rich repeat and calponin homology domain-containing protein 2-like isoform X1 [Maylandia zebra]	0.186384	0.585475	0.558334	0.6759	#
comp18928_c0_seq1	gi|440899214|gb|ELR50550.1|hypothetical protein M91_16983, partial [Bos grunniens mutus]	0.106816	0.187314	0.217376	0.272767	#
comp18936_c0_seq1	gi|355467779|gb|AER92771.1|Toll-like receptor 7, partial [Hippoglossus hippoglossus]	0.410704	1.03249	1.46828	1.33156	#
comp18951_c0_seq1	gi|499008544|ref|XP_004556742.1|PREDICTED: kinesin-like protein KIF19-like isoform X1 [Maylandia zebra] >gnl|BL_ORD_ID|1052294 PREDICTED: kinesin-like protein KIF19-like isoform X2 [Maylandia zebra]	0.685547	1.44869	2.3334	0.751547	#
comp18959_c0_seq1	gi|348536184|ref|XP_003455577.1|PREDICTED: disabled homolog 2-interacting protein-like [Oreochromis niloticus]	0.765813	3.21746	2.43123	2.40732	#
comp18967_c0_seq1	gi|54299212|gb|AAS78628.1|bone morphogenetic protein 2 [Sparus aurata] >gnl|BL_ORD_ID|412862 bone morphogenetic protein 2 [Sparus aurata]	1.81616	5.18253	6.694	6.27248	#
comp18969_c0_seq1	gi|432884079|ref|XP_004074432.1|PREDICTED: protein Jumonji-like [Oryzias latipes]	0.908253	3.89975	3.74924	3.42602	#
comp18973_c0_seq1	gi|432930287|ref|XP_004081413.1|PREDICTED: dipeptidyl aminopeptidase-like protein 6-like [Oryzias latipes]	0.128066	0.220079	0.282563	0.539052	#
comp18994_c0_seq1	gi|426243189|ref|XP_004015443.1|PREDICTED: zinc finger protein 350-like [Ovis aries]	0.560763	1.51748	1.87324	1.6411	#
comp19019_c0_seq1	gi|410930073|ref|XP_003978423.1|PREDICTED: bile salt-activated lipase-like [Takifugu rubripes]	0.296154	Inf	0.101433	2.12466	#
comp19039_c1_seq1	gi|156318623|ref|XP_001618081.1|hypothetical protein NEMVEDRAFT_v1g225525 [Nematostella vectensis] >gnl|BL_ORD_ID|550848 predicted protein [Nematostella vectensis]	0.0685267	0.0387948	Inf	0.101466	#
comp19071_c1_seq1	gi|432921286|ref|XP_004080083.1|PREDICTED: galactose-3-O-sulfotransferase 2-like [Oryzias latipes]	0.0562574	0.187314	0.11696	0.122537	#
comp19082_c0_seq1	gi|6754576|ref|NP_034869.1|mucin-13 precursor [Mus musculus] >gnl|BL_ORD_ID|49165 RecName: Full=Mucin-13; Short=MUC-13; AltName: Full=Cell surface antigen 114/A10; AltName: Full=Lymphocyte antigen 64; Flags: Precursor >gnl|BL_ORD_ID|49165 cell surface antigen 114/A10 precursor [Mus musculus] >gnl|BL_ORD_ID|49165 Muc13 protein [Mus musculus] >gnl|BL_ORD_ID|49165 unnamed protein product [Mus muscul…	Inf	0.569582	Inf	Inf	#
comp19097_c0_seq1	gi|498969948|ref|XP_004547280.1|PREDICTED: ras-related protein Rab-3C-like isoform X2 [Maylandia zebra] >gnl|BL_ORD_ID|1035661 PREDICTED: ras-related protein Rab-3C-like isoform X3 [Maylandia zebra]	0.922265	3.16673	3.08826	3.36	#
comp19108_c0_seq1	gi|499017937|ref|XP_004559766.1|PREDICTED: phosphofurin acidic cluster sorting protein 2-like isoform X3 [Maylandia zebra]	0.596224	2.04432	2.76806	1.56614	#
comp19125_c0_seq1	gi|17541470|ref|NP_502065.1|Protein LET-70 [Caenorhabditis elegans] >gnl|BL_ORD_ID|172899 ubiquitin-conjugating enzyme ubc-2 [Brugia malayi] >gnl|BL_ORD_ID|172899 C. briggsae CBR-LET-70 protein [Caenorhabditis briggsae] >gnl|BL_ORD_ID|172899 CRE-LET-70 protein [Caenorhabditis remanei] >gnl|BL_ORD_ID|172899 ubiquitin-conjugating enzyme ubc-2 [Loa loa] >gnl|BL_ORD_ID|172899 RecName: Full=Ubiquitin-…	0.64708	Inf	Inf	Inf	#
comp19127_c0_seq1	gi|348501750|ref|XP_003438432.1|PREDICTED: disintegrin and metalloproteinase domain-containing protein 12-like [Oreochromis niloticus]	0.367987	1.67321	1.90961	1.84914	#
comp19151_c0_seq1	gi|47207364|emb|CAG14262.1|unnamed protein product [Tetraodon nigroviridis]	0.348496	0.873248	1.54708	1.07241	#
comp19164_c0_seq1	gi|498973814|ref|XP_004548229.1|PREDICTED: uncharacterized protein LOC101480857 [Maylandia zebra]	0.0196688	0.0553844	0.209683	0.0614346	#
comp19194_c0_seq1	gi|342308192|gb|AEL20659.1|beta-tubulin [Porites astreoides] >gnl|BL_ORD_ID|1889248 beta-tubulin [Porites astreoides] >gnl|BL_ORD_ID|1889248 beta-tubulin [Porites astreoides] >gnl|BL_ORD_ID|1889248 beta-tubulin [Porites astreoides] >gnl|BL_ORD_ID|1889248 beta-tubulin [Porites astreoides] >gnl|BL_ORD_ID|1889248 beta-tubulin [Porites astreoides]	0.739126	2.39021	2.55611	2.30343	#
comp19197_c0_seq1	gi|89477125|gb|ABD73810.1|tyrosinase-related protein 1 [Salmo salar]	0.0732095	0.110525	0.11696	0.222913	#
comp19201_c0_seq1	gi|499031471|ref|XP_004566445.1|PREDICTED: nuclear receptor ROR-alpha-like [Maylandia zebra]	0.12577	0.279925	0.324546	0.183311	#
comp19227_c0_seq1	gi|348544747|ref|XP_003459842.1|PREDICTED: plexin domain-containing protein 2-like [Oreochromis niloticus]	0.282179	0.878417	0.750765	2.11085	#
comp19257_c0_seq1	gi|47228258|emb|CAG07653.1|unnamed protein product [Tetraodon nigroviridis]	Inf	0.192781	0.0508276	Inf	#
comp19273_c0_seq1	gi|498977379|ref|XP_004528562.1|PREDICTED: periplasmic serine endoprotease DegP-like [Ceratitis capitata]	0.0854067	0.0387948	0.201985	0.101466	#
comp19273_c1_seq1	gi|340384456|ref|XP_003390728.1|PREDICTED: probable periplasmic serine protease DO-like, partial [Amphimedon queenslandica]	0.0562574	0.148978	0.167277	0.122537	#
comp19277_c0_seq2	gi|348513701|ref|XP_003444380.1|PREDICTED: LIM/homeobox protein Lhx6-like [Oreochromis niloticus]	0.0923869	0.393379	0.52095	0.23334	#
comp19278_c0_seq1	gi|498996749|ref|XP_004553816.1|PREDICTED: tudor domain-containing protein 5-like isoform X3 [Maylandia zebra]	0.0685267	0.154462	0.301665	Inf	#
comp19279_c0_seq1	gi|432863527|ref|XP_004070111.1|PREDICTED: c-Jun-amino-terminal kinase-interacting protein 2-like [Oryzias latipes]	0.106816	0.225531	0.217376	0.421009	#
comp19285_c0_seq1	gi|498930474|ref|XP_004539714.1|PREDICTED: CUGBP Elav-like family member 4-like isoform X5 [Maylandia zebra]	0.234693	0.62248	0.558334	0.86612	#
comp19299_c0_seq1	gi|47219166|emb|CAG01829.1|unnamed protein product [Tetraodon nigroviridis]	0.149158	0.516453	0.543395	0.461929	#
comp19307_c0_seq1	gi|344250689|gb|EGW06793.1|Guanine nucleotide-binding protein G(q) subunit alpha [Cricetulus griseus]	0.151435	0.532416	0.93274	0.856272	#
comp19342_c0_seq1	gi|170589209|ref|XP_001899366.1|60s Acidic ribosomal protein [Brugia malayi] >gnl|BL_ORD_ID|615868 60s Acidic ribosomal protein [Brugia malayi]	0.857243	Inf	Inf	Inf	#
comp19351_c0_seq1	gi|348538262|ref|XP_003456611.1|PREDICTED: arf-GAP with dual PH domain-containing protein 1-like [Oreochromis niloticus]	0.950049	3.10299	4.08238	3.8438	#
comp19360_c0_seq1	gi|432847800|ref|XP_004066156.1|PREDICTED: neuronal pentraxin receptor-like [Oryzias latipes]	0.218682	0.805841	1.21785	0.960003	#
comp19389_c0_seq1	gi|348542561|ref|XP_003458753.1|PREDICTED: solute carrier family 2, facilitated glucose transporter member 4-like [Oreochromis niloticus]	0.0586098	0.279925	0.274913	0.382103	#
comp19390_c0_seq1	gi|432863201|ref|XP_004070020.1|PREDICTED: mucin-2-like [Oryzias latipes]	3.11303	10.7196	10.6738	10.8232	#
comp19404_c0_seq1	gi|499017310|ref|XP_004559455.1|PREDICTED: dexamethasone-induced Ras-related protein 1-like [Maylandia zebra]	1.32716	5.52241	4.48119	3.84535	#
comp19409_c0_seq1	gi|170586500|ref|XP_001898017.1|60S ribosomal protein L35 [Brugia malayi] >gnl|BL_ORD_ID|616677 60S ribosomal protein L35, putative [Brugia malayi] >gnl|BL_ORD_ID|616677 60S ribosomal protein L35 [Wuchereria bancrofti]	1.31476	Inf	Inf	Inf	#
comp19410_c0_seq1	gi|20151048|pdb|1KTB|AChain A, The Structure Of Alpha-N-Acetylgalactosaminidase >gnl|BL_ORD_ID|26027 Chain A, The Structure Of Alpha-N-Acetylgalactosaminidase	0.0515469	0.0774697	0.151818	0.3017	#
comp19431_c0_seq2	gi|410930780|ref|XP_003978776.1|PREDICTED: G1/S-specific cyclin-D1-like [Takifugu rubripes]	1.01798	2.22549	2.10906	2.44618	#
comp19492_c0_seq1	gi|340381396|ref|XP_003389207.1|PREDICTED: probable aldehyde oxidase 1-like [Amphimedon queenslandica]	0.121172	0.132513	0.209683	0.162353	#
comp19511_c0_seq1	gi|3415023|gb|AAC31574.1|Bcl-2/adenovirus E1B 19K-interacting protein 3 [Caenorhabditis elegans]	0.18464	Inf	Inf	Inf	#
comp19556_c0_seq1	gi|499039495|ref|XP_004570381.1|PREDICTED: tetratricopeptide repeat protein 39A-like [Maylandia zebra]	2.29504	7.43155	8.53112	8.63794	#
comp19563_c0_seq1	gi|260799828|ref|XP_002594886.1|hypothetical protein BRAFLDRAFT_124461 [Branchiostoma floridae] >gnl|BL_ORD_ID|970137 hypothetical protein BRAFLDRAFT_124461 [Branchiostoma floridae]	0.241809	1.10371	0.332163	0.243758	#
comp19604_c0_seq1	gi|499036726|ref|XP_004569026.1|PREDICTED: semaphorin-5B-like [Maylandia zebra]	0.132652	0.811039	0.543395	0.412914	#
comp19623_c0_seq1	gi|498984615|ref|XP_004550836.1|PREDICTED: intermediate filament family orphan 1-like isoform X1 [Maylandia zebra]	1.04808	5.34878	4.13017	5.26963	#
comp19629_c0_seq1	gi|115648123|ref|XP_001198401.1|PREDICTED: hexuronate transporter-like, partial [Strongylocentrotus purpuratus]	Inf	0.116025	Inf	0.400492	#
comp19630_c0_seq1	gi|499023788|ref|XP_004562656.1|PREDICTED: POU domain, class 3, transcription factor 3-B-like [Maylandia zebra]	0.186384	0.548358	0.702964	0.482333	#
comp19630_c0_seq2	gi|410906473|ref|XP_003966716.1|PREDICTED: POU domain, class 3, transcription factor 3-B-like isoform 1 [Takifugu rubripes]	0.111437	0.296196	0.332163	0.243758	#
comp19641_c0_seq1	gi|312078432|ref|XP_003141736.1|hypothetical protein LOAG_06152 [Loa loa]	0.118871	Inf	Inf	Inf	#
comp19650_c0_seq1	gi|317419793|emb|CBN81829.1|Serine/threonine-protein kinase MAK [Dicentrarchus labrax]	Inf	Inf	0.351183	0.15186	#
comp19658_c0_seq1	gi|348524532|ref|XP_003449777.1|PREDICTED: hypothetical protein LOC100703900 [Oreochromis niloticus]	0.326247	1.14928	1.66254	1.38403	#
comp19684_c0_seq1	gi|348525580|ref|XP_003450300.1|PREDICTED: von Willebrand factor D and EGF domain-containing protein-like [Oreochromis niloticus]	0.168341	0.0774697	0.101433	0.202029	#
comp19713_c0_seq1	gi|55771211|dbj|BAD72127.1|reverse transcriptase [Anguilla japonica]	0.234693	1.16443	1.53342	1.00664	#
comp19715_c0_seq1	gi|402592024|gb|EJW85953.1|serine/threonine protein phosphatase [Wuchereria bancrofti]	0.248908	Inf	0.0508276	Inf	#
comp19723_c1_seq1	gi|312080908|ref|XP_003142801.1|hypothetical protein LOAG_07219 [Loa loa]	0.135457	Inf	Inf	Inf	#
comp19737_c1_seq1	gi|410910998|ref|XP_003968977.1|PREDICTED: ras GTPase-activating protein SynGAP-like [Takifugu rubripes]	0.151435	0.495137	0.40427	0.423166	#
comp19750_c0_seq1	gi|499044254|ref|XP_004572725.1|PREDICTED: leucine-rich repeat neuronal protein 3-like [Maylandia zebra]	0.13036	0.350281	0.728729	0.88372	#
comp19767_c0_seq1	gi|156396990|ref|XP_001637675.1|predicted protein [Nematostella vectensis] >gnl|BL_ORD_ID|570169 predicted protein [Nematostella vectensis]	0.090062	0.187314	0.167277	0.421009	#
comp19771_c0_seq1	gi|432863939|ref|XP_004070197.1|PREDICTED: CD59 glycoprotein-like [Oryzias latipes]	0.507983	1.81735	1.17201	1.50676	#
comp19787_c0_seq1	gi|157126655|ref|XP_001660931.1|neutral alpha-glucosidase ab precursor (glucosidase ii alpha subunit) (alpha glucosidase 2) [Aedes aegypti] >gnl|BL_ORD_ID|281450 AAEL010599-PA [Aedes aegypti]	0.0344664	0.0774697	Inf	0.0508469	#
comp19824_c0_seq1	gi|312092961|ref|XP_003147518.1|STE/STE7/MEK4 protein kinase [Loa loa] >gnl|BL_ORD_ID|1457601 STE/STE7/MEK4 protein kinase [Loa loa]	0.232979	Inf	Inf	Inf	#
comp19824_c1_seq1	gi|402590116|gb|EJW84047.1|STE/STE7/MEK4 protein kinase [Wuchereria bancrofti]	0.200846	Inf	Inf	Inf	#
comp19829_c0_seq1	gi|193688160|ref|XP_001948460.1|PREDICTED: phosphoglucomutase-like [Acyrthosiphon pisum]	0.0172845	0.154462	0.101433	0.202029	#
comp19829_c1_seq1	gi|470607543|ref|XP_004314626.1|PREDICTED: phosphoglucomutase-1-like [Tursiops truncatus]	0.0172845	Inf	Inf	0.251976	#
comp19839_c1_seq1	gi|47213846|emb|CAG00650.1|unnamed protein product [Tetraodon nigroviridis]	0.195866	0.758954	1.1508	0.741595	#
comp19845_c0_seq1	gi|393909054|gb|EJD75297.1|hypothetical protein LOAG_17525 [Loa loa]	0.18464	Inf	Inf	Inf	#
comp19857_c0_seq1	gi|47208121|emb|CAF91039.1|unnamed protein product [Tetraodon nigroviridis]	0.234693	0.511128	0.845761	0.960003	#
comp19895_c0_seq1	gi|498931379|ref|XP_004539924.1|PREDICTED: WD repeat-containing protein 88-like isoform X1 [Maylandia zebra]	0.0732095	0.601348	0.849399	0.518752	#
comp19905_c0_seq1	gi|499017758|ref|XP_004559678.1|PREDICTED: sorbin and SH3 domain-containing protein 1-like isoform X6 [Maylandia zebra]	0.950803	2.83119	3.93753	3.59724	#
comp19914_c0_seq1	gi|348539286|ref|XP_003457120.1|PREDICTED: peptidase inhibitor R3HDML-like [Oreochromis niloticus]	0.0586098	0.543046	0.569525	0.382103	#
comp19932_c0_seq1	gi|498983793|ref|XP_004550631.1|PREDICTED: protein jagged-2-like isoform X2 [Maylandia zebra]	1.65588	4.16552	5.59285	4.7345	#
comp19939_c0_seq1	gi|499007333|ref|XP_004556447.1|PREDICTED: RNA binding protein fox-1 homolog 3-like isoform X4 [Maylandia zebra]	0.0196688	0.285351	0.0586275	0.0614346	#
comp19939_c0_seq2	gi|432867417|ref|XP_004071181.1|PREDICTED: RNA binding protein fox-1 homolog 1-like [Oryzias latipes]	0.0392049	0.225531	0.217376	0.122537	#
comp19957_c0_seq1	gi|119602627|gb|EAW82221.1|tissue specific transplantation antigen P35B, isoform CRA_d [Homo sapiens]	0.0344664	0.0774697	0.201985	Inf	#
comp19962_c0_seq1	gi|443712271|gb|ELU05682.1|hypothetical protein CAPTEDRAFT_98761, partial [Capitella teleta]	0.0562574	0.110525	0.167277	0.272767	#
comp19996_c0_seq1	gi|340383947|ref|XP_003390477.1|PREDICTED: aminopeptidase N-like [Amphimedon queenslandica]	0.17512	0.279925	0.373965	0.283148	#
comp20008_c0_seq1	gi|348516725|ref|XP_003445888.1|PREDICTED: serine/threonine-protein phosphatase 2A 55 kDa regulatory subunit B beta isoform-like isoform 1 [Oreochromis niloticus]	0.0196688	0.170899	0.109199	0.162353	#
comp20013_c0_seq1	gi|730457|sp|P39698.1|RS19S_ASCSURecName: Full=40S ribosomal protein S19S >gnl|BL_ORD_ID|36097 ribosomal protein S19S [Ascaris suum]	1.78018	Inf	Inf	Inf	#
comp20031_c0_seq1	gi|150984572|gb|ABR87541.1|small subunit ribosomal protein 21 [Pristionchus sp. 15 RS5229]	1.10845	Inf	Inf	Inf	#
comp20072_c0_seq1	gi|156347720|ref|XP_001621729.1|hypothetical protein NEMVEDRAFT_v1g221633 [Nematostella vectensis] >gnl|BL_ORD_ID|554407 predicted protein [Nematostella vectensis]	0.664271	2.61955	2.73456	2.49198	#
comp20080_c0_seq1	gi|241574635|ref|XP_002403392.1|two component histidine kinase, putative [Ixodes scapularis] >gnl|BL_ORD_ID|1015048 two component histidine kinase, putative [Ixodes scapularis]	0.0172845	Inf	0.201985	0.202029	#
comp20088_c0_seq1	gi|89886333|ref|NP_001034922.1|uncharacterized protein LOC664693 [Danio rerio] >gnl|BL_ORD_ID|519819 Zgc:136870 [Danio rerio]	0.186384	0.585475	0.558334	0.6759	#
comp20092_c0_seq1	gi|156383491|ref|XP_001632867.1|predicted protein [Nematostella vectensis] >gnl|BL_ORD_ID|565403 predicted protein [Nematostella vectensis]	0.0172845	0.0774697	0.251933	Inf	#
comp20102_c0_seq1	gi|326674769|ref|XP_001921725.2|PREDICTED: hypothetical protein LOC100149482 [Danio rerio]	0.478038	1.4092	2.3524	1.6358	#
comp20110_c0_seq1	gi|329663567|ref|NP_001192536.1|zinc finger and BTB domain-containing protein 49 [Bos taurus]	0.23027	0.553667	0.878457	0.607688	#
comp20131_c0_seq1	gi|499046866|ref|XP_004574005.1|PREDICTED: Fc receptor-like B-like, partial [Maylandia zebra]	0.0586098	0.241875	0.373965	0.183311	#
comp20149_c0_seq1	gi|499034291|ref|XP_004567827.1|PREDICTED: uncharacterized protein C3orf20-like isoform X3 [Maylandia zebra]	0.218682	0.511128	0.558334	0.86612	#
comp20155_c0_seq1	gi|381283596|gb|AFG19493.1|recombination-activating protein 1, partial [Hannia greenwayi]	0.184135	0.862902	0.791054	0.520891	#
comp20209_c0_seq1	gi|47215406|emb|CAG01103.1|unnamed protein product [Tetraodon nigroviridis]	0.469941	1.8935	1.46828	1.46617	#
comp20220_c0_seq1	gi|498956371|ref|XP_004544598.1|PREDICTED: aldehyde dehydrogenase family 3 member B1-like [Maylandia zebra]	0.0539031	0.0553844	0.159551	0.162353	#
comp20254_c0_seq1	gi|326673927|ref|XP_003200032.1|PREDICTED: histone-lysine N-methyltransferase PRDM9-like [Danio rerio]	0.259879	0.795437	0.91829	0.741595	#
comp20255_c0_seq1	gi|68132062|gb|AAY85297.1|P300-B, partial [Danio rerio]	2.06732	7.067	7.49861	7.55254	#
comp20270_c0_seq1	gi|170578017|ref|XP_001894229.1|Variant SH3 domain containing protein [Brugia malayi] >gnl|BL_ORD_ID|620574 Variant SH3 domain containing protein [Brugia malayi]	0.549424	Inf	Inf	Inf	#
comp20281_c0_seq1	gi|499027549|ref|XP_004564508.1|PREDICTED: ALX homeobox protein 1-like [Maylandia zebra]	Inf	0.307032	0.251933	Inf	#
comp20322_c0_seq1	gi|49022596|dbj|BAD23972.1|delta-aminolevulinate synthase [Oryzias latipes]	0.0172845	0.0774697	0.251933	Inf	#
comp20325_c0_seq1	gi|443704307|gb|ELU01410.1|hypothetical protein CAPTEDRAFT_50813, partial [Capitella teleta]	0.0562574	0.187314	0.11696	0.122537	#
comp20326_c0_seq1	gi|341882409|gb|EGT38344.1|hypothetical protein CAEBREN_09243 [Caenorhabditis brenneri] >gnl|BL_ORD_ID|1863677 hypothetical protein CAEBREN_20245 [Caenorhabditis brenneri]	0.61955	Inf	Inf	Inf	#
comp20336_c0_seq1	gi|499002132|ref|XP_004555153.1|PREDICTED: xenotropic and polytropic retrovirus receptor 1 homolog isoform X2 [Maylandia zebra]	0.802939	2.11899	2.50634	2.83741	#
comp20350_c0_seq1	gi|432858189|ref|XP_004068836.1|PREDICTED: plakophilin-1-like [Oryzias latipes]	0.295182	2.0021	1.66254	1.82407	#
comp20357_c0_seq1	gi|348516062|ref|XP_003445558.1|PREDICTED: ALK tyrosine kinase receptor [Oreochromis niloticus]	0.0515469	0.0774697	0.151818	Inf	#
comp20382_c0_seq1	gi|224028157|emb|CAX48991.1|water and ammonia transporting aquaporin [Lumbricus rubellus]	0.156494	0.675151	0.415614	0.3224	#
comp20413_c0_seq1	gi|348509342|ref|XP_003442208.1|PREDICTED: polymerase I and transcript release factor-like [Oreochromis niloticus]	0.161035	0.447041	0.625317	0.34306	#
comp20434_c0_seq1	gi|499017131|ref|XP_004559369.1|PREDICTED: insulinoma-associated protein 2-like [Maylandia zebra]	0.626342	1.38446	1.90631	1.68679	#
comp20457_c0_seq1	gi|498974017|ref|XP_004527707.1|PREDICTED: uncharacterized protein ML0607-like [Ceratitis capitata]	0.0515469	0.0387948	0.201985	0.101466	#
comp20460_c0_seq1	gi|449510802|ref|XP_002199483.2|PREDICTED: clathrin heavy chain 1-like, partial [Taeniopygia guttata]	1.11959	2.96146	3.33845	3.14009	#
comp20497_c0_seq1	gi|348517919|ref|XP_003446480.1|PREDICTED: hypothetical protein LOC100711383 [Oreochromis niloticus]	4.21941	15.173	15.2057	14.7269	#
comp20503_c0_seq1	gi|499032012|ref|XP_004566709.1|PREDICTED: calcium/calmodulin-dependent protein kinase type II subunit beta-like isoform X2 [Maylandia zebra]	0.0172845	0.0774697	0.0508276	0.15186	#
comp20514_c0_seq1	gi|498943957|ref|XP_004542619.1|PREDICTED: c-C motif chemokine 20-like [Maylandia zebra]	0.90218	1.8412	2.04408	2.18429	#
comp20526_c0_seq1	gi|47226493|emb|CAG08509.1|unnamed protein product [Tetraodon nigroviridis]	0.0344664	0.0774697	0.101433	Inf	#
comp20527_c0_seq1	gi|170578142|ref|XP_001894284.1|40S ribosomal protein S16 [Brugia malayi] >gnl|BL_ORD_ID|620501 40S ribosomal protein S16, putative [Brugia malayi]	1.7968	Inf	Inf	Inf	#
comp20560_c0_seq1	gi|348546341|ref|XP_003460637.1|PREDICTED: myosin heavy chain, fast skeletal muscle-like, partial [Oreochromis niloticus]	Inf	0.344883	Inf	Inf	#
comp20568_c0_seq1	gi|291234690|ref|XP_002737277.1|PREDICTED: predicted protein-like [Saccoglossus kowalevskii]	0.158766	0.543046	0.617894	0.283148	#
comp20582_c0_seq1	gi|170576596|ref|XP_001893693.1|40S ribosomal protein S8 [Brugia malayi] >gnl|BL_ORD_ID|621090 40S ribosomal protein S8, putative [Brugia malayi]	2.29048	Inf	Inf	Inf	#
comp20587_c1_seq1	gi|499035963|ref|XP_004568650.1|PREDICTED: heat shock protein beta-11-like [Maylandia zebra]	1.06327	3.38901	4.54225	5.50537	#
comp20591_c0_seq1	gi|308473665|ref|XP_003099056.1|hypothetical protein CRE_27765 [Caenorhabditis remanei] >gnl|BL_ORD_ID|1503099 hypothetical protein CRE_27765 [Caenorhabditis remanei]	0.535171	Inf	Inf	Inf	#
comp20612_c0_seq1	gi|291237487|ref|XP_002738655.1|PREDICTED: twinstar-like [Saccoglossus kowalevskii]	Inf	0.0387948	0.101433	0.101466	#
comp20616_c0_seq1	gi|71044453|gb|AAZ20770.1|TNF-alpha [Dicentrarchus labrax] >gnl|BL_ORD_ID|343606 tumor necrosis factor alpha [Dicentrarchus labrax]	2.05419	6.00297	6.62422	6.47915	#
comp20632_c0_seq1	gi|498994986|ref|XP_004532994.1|PREDICTED: putative uncharacterized protein YghO-like [Ceratitis capitata]	0.0344664	0.192781	0.151818	0.101466	#
comp20639_c0_seq2	gi|410925987|ref|XP_003976460.1|PREDICTED: nuclear factor 7, ovary-like [Takifugu rubripes]	0.0685267	0.0387948	0.151818	Inf	#
comp20644_c0_seq1	gi|410919729|ref|XP_003973336.1|PREDICTED: uncharacterized protein LOC101070465 [Takifugu rubripes]	Inf	0.116025	Inf	0.202029	#
comp20666_c0_seq1	gi|196019341|ref|XP_002118965.1|hypothetical protein TRIADDRAFT_62943 [Trichoplax adhaerens] >gnl|BL_ORD_ID|712065 hypothetical protein TRIADDRAFT_62943 [Trichoplax adhaerens]	0.118871	Inf	0.251933	0.101466	#
comp20672_c0_seq1	gi|348541393|ref|XP_003458171.1|PREDICTED: UPF0415 protein C7orf25 homolog [Oreochromis niloticus]	4.4816	15.147	15.124	14.9005	#
comp20679_c0_seq1	gi|348520328|ref|XP_003447680.1|PREDICTED: protocadherin Fat 2-like [Oreochromis niloticus]	0.0344664	Inf	0.101433	0.202029	#
comp20679_c1_seq1	gi|498989905|ref|XP_004552124.1|PREDICTED: protocadherin Fat 2-like [Maylandia zebra]	0.135457	Inf	0.251933	0.101466	#
comp20712_c0_seq1	gi|405960158|gb|EKC26102.1|hypothetical protein CGI_10001688 [Crassostrea gigas]	Inf	0.192781	0.251933	Inf	#
comp20716_c0_seq1	gi|498954862|ref|XP_004544354.1|PREDICTED: NFU1 iron-sulfur cluster scaffold homolog, mitochondrial-like [Maylandia zebra]	0.0685267	0.0387948	0.0508276	Inf	#
comp20718_c1_seq1	gi|410915612|ref|XP_003971281.1|PREDICTED: sodium/potassium-transporting ATPase subunit beta-2-like [Takifugu rubripes]	0.128066	0.296196	0.232748	0.243758	#
comp20723_c0_seq1	gi|170574009|ref|XP_001892634.1|small nuclear ribonucleoprotein Sm D3 [Brugia malayi] >gnl|BL_ORD_ID|619744 small nuclear ribonucleoprotein Sm D3 [Brugia malayi] >gnl|BL_ORD_ID|619744 small nuclear ribonucleoprotein Sm D3 [Loa loa] >gnl|BL_ORD_ID|619744 small nuclear ribonucleoprotein Sm D3, putative [Brugia malayi] >gnl|BL_ORD_ID|619744 small nuclear ribonucleoprotein Sm D3, putative [Brugia mal…	0.477379	Inf	Inf	Inf	#
comp20732_c0_seq1	gi|449275497|gb|EMC84346.1|Glutamine-rich protein 2, partial [Columba livia]	0.090062	0.414872	0.754434	0.172837	#
comp20734_c0_seq1	gi|47204714|emb|CAG13770.1|unnamed protein product [Tetraodon nigroviridis]	0.0947098	0.59606	0.528436	0.34306	#
comp20734_c0_seq2	gi|498928968|ref|XP_004539322.1|PREDICTED: alpha-1,6-mannosylglycoprotein 6-beta-N-acetylglucosaminyltransferase B-like isoform X2 [Maylandia zebra]	0.0562574	0.339483	0.513458	0.518752	#
comp20744_c0_seq1	gi|498990473|ref|XP_004531861.1|PREDICTED: fe(3+) dicitrate transport protein FecA-like [Ceratitis capitata]	0.0854067	0.116025	0.101433	Inf	#
comp20752_c1_seq1	gi|498937880|ref|XP_004541514.1|PREDICTED: E3 ubiquitin-protein ligase NHLRC1-like [Maylandia zebra]	0.0778847	0.220079	0.479684	0.34306	#
comp20762_c0_seq1	gi|499024804|ref|XP_004563157.1|PREDICTED: zinc finger protein GLI2-like [Maylandia zebra]	1.1805	4.01783	5.37795	4.68104	#
comp20778_c0_seq1	gi|208342308|gb|ACI25594.1|phospholipase C-beta 1 [Paralichthys olivaceus]	0.419446	1.75031	1.84339	1.83307	#
comp20793_c0_seq1	gi|308498031|ref|XP_003111202.1|hypothetical protein CRE_03962 [Caenorhabditis remanei] >gnl|BL_ORD_ID|1476426 hypothetical protein CRE_03962 [Caenorhabditis remanei]	Inf	0.0774697	0.101433	0.0508469	#
comp20797_c0_seq1	gi|301632909|ref|XP_002945522.1|PREDICTED: protein tldD-like [Xenopus (Silurana) tropicalis]	0.0685267	0.0774697	Inf	Inf	#
comp20799_c0_seq1	gi|410902965|ref|XP_003964964.1|PREDICTED: GTPase IMAP family member 8-like [Takifugu rubripes]	0.17512	0.617201	0.373965	0.625707	#
comp20806_c0_seq1	gi|348505490|ref|XP_003440294.1|PREDICTED: protein KIAA1045-like [Oreochromis niloticus]	0.0970309	0.312447	0.290208	0.303881	#
comp20828_c0_seq1	gi|410912060|ref|XP_003969508.1|PREDICTED: putative hexokinase HKDC1-like [Takifugu rubripes]	1.34109	5.24173	4.02631	4.34323	#
comp20841_c0_seq1	gi|393905773|gb|EFO27052.2|hypothetical protein LOAG_01432 [Loa loa]	0.232979	Inf	Inf	Inf	#
comp20844_c0_seq1	gi|348532959|ref|XP_003453973.1|PREDICTED: ras-related protein Rab-39B-like [Oreochromis niloticus] >gnl|BL_ORD_ID|1999884 PREDICTED: ras-related protein Rab-39B-like [Maylandia zebra]	0.0392049	0.225531	0.316924	0.222913	#
comp20853_c0_seq1	gi|483519210|gb|EOB05075.1|hypothetical protein Anapl_14229 [Anas platyrhynchos]	0.123472	0.301616	0.217376	0.3224	#
comp20854_c0_seq1	gi|348502008|ref|XP_003438561.1|PREDICTED: leucine-rich repeat-containing protein 18-like [Oreochromis niloticus]	0.837766	3.17944	3.19958	2.38178	#
comp20858_c0_seq1	gi|393904822|gb|EFO20221.2|processing peptidase subunit beta [Loa loa]	0.151947	Inf	Inf	Inf	#
comp20861_c0_seq1	gi|410923719|ref|XP_003975329.1|PREDICTED: gamma-1-syntrophin-like [Takifugu rubripes]	0.106816	1.10879	1.08334	0.994873	#
comp20863_c0_seq1	gi|25148627|ref|NP_498138.2|Protein F52C9.3 [Caenorhabditis elegans] >gnl|BL_ORD_ID|41881 RecName: Full=Uncharacterized protein F52C9.3 >gnl|BL_ORD_ID|41881 Protein F52C9.3 [Caenorhabditis elegans]	0.216958	Inf	Inf	Inf	#
comp20911_c0_seq1	gi|499035625|ref|XP_004568483.1|PREDICTED: cytochrome P450 2K3-like isoform X3 [Maylandia zebra]	1.24104	2.90086	2.23144	2.33412	#
comp20921_c0_seq1	gi|348504124|ref|XP_003439612.1|PREDICTED: protein spire homolog 2-like [Oreochromis niloticus]	0.255495	0.393379	0.324546	0.283148	#
comp20976_c0_seq1	gi|348500254|ref|XP_003437688.1|PREDICTED: UPF0583 protein C15orf59 homolog [Oreochromis niloticus]	0.31602	0.110525	0.11696	0.3224	#
comp20984_c0_seq1	gi|410902496|ref|XP_003964730.1|PREDICTED: transcription factor MafG-like, partial [Takifugu rubripes]	0.39824	0.868076	1.38197	1.36525	#
comp20999_c0_seq1	gi|170574219|ref|XP_001892714.1|Immunoglobulin I-set domain containing protein [Brugia malayi] >gnl|BL_ORD_ID|622011 Immunoglobulin I-set domain containing protein [Brugia malayi]	0.102188	Inf	Inf	Inf	#
comp20999_c1_seq1	gi|393910301|gb|EJD75811.1|immunoglobulin I-set domain-containing protein [Loa loa]	0.168341	Inf	Inf	Inf	#
comp21010_c0_seq1	gi|499039751|ref|XP_004570509.1|PREDICTED: 2-oxoglutarate receptor 1-like [Maylandia zebra]	0.847898	2.46266	3.8942	2.53228	#
comp21051_c0_seq1	gi|402587054|gb|EJW80990.1|hypothetical protein WUBG_08099 [Wuchereria bancrofti]	0.102188	Inf	Inf	Inf	#
comp21051_c1_seq1	gi|441638203|ref|XP_003252983.2|PREDICTED: adenylyltransferase and sulfurtransferase MOCS3 [Nomascus leucogenys]	0.135457	Inf	Inf	Inf	#
comp21072_c0_seq1	gi|498993497|ref|XP_004532624.1|PREDICTED: NADPH dehydrogenase-like [Ceratitis capitata]	0.0562574	0.148978	0.366376	0.122537	#
comp21083_c0_seq1	gi|156367463|ref|XP_001627436.1|predicted protein [Nematostella vectensis] >gnl|BL_ORD_ID|560003 predicted protein [Nematostella vectensis]	0.0562574	0.225531	0.217376	0.222913	#
comp21085_c0_seq1	gi|47218380|emb|CAG01901.1|unnamed protein product [Tetraodon nigroviridis]	0.0586098	0.241875	0.225065	0.183311	#
comp21086_c0_seq1	gi|499046630|ref|XP_004573890.1|PREDICTED: protein FAM184A-like [Maylandia zebra]	0.111437	0.59606	0.381549	0.441488	#
comp21088_c0_seq1	gi|432884625|ref|XP_004074511.1|PREDICTED: 28S ribosomal protein S24-A, mitochondrial-like [Oryzias latipes]	4.66147	16.1805	16.3694	16.3253	#
comp21089_c1_seq1	gi|47213246|emb|CAF92907.1|unnamed protein product [Tetraodon nigroviridis]	0.13036	0.274496	0.290208	0.645812	#
comp21102_c0_seq1	gi|317418778|emb|CBN80816.1|Protein shisa-4 [Dicentrarchus labrax]	0.106816	0.187314	0.11696	0.172837	#
comp21115_c0_seq1	gi|432922333|ref|XP_004080300.1|PREDICTED: zinc finger protein 281-like [Oryzias latipes]	0.579209	1.44376	0.845761	1.81318	#
comp21127_c0_seq1	gi|348525118|ref|XP_003450069.1|PREDICTED: glucagon receptor-like [Oreochromis niloticus]	0.622089	1.56149	1.81013	2.44618	#
comp21127_c1_seq1	gi|498928184|ref|XP_004539135.1|PREDICTED: glucagon receptor-like [Maylandia zebra]	0.070869	0.170899	0.109199	0.0614346	#
comp21131_c1_seq1	gi|47224257|emb|CAG09103.1|unnamed protein product [Tetraodon nigroviridis]	0.111437	0.409502	0.332163	0.34306	#
comp21153_c0_seq1	gi|317420029|emb|CBN82065.1|Zinc transporter ZIP12 [Dicentrarchus labrax]	0.594725	1.49296	2.47824	2.50839	#
comp21157_c0_seq1	gi|392843887|gb|AFM84547.1|titin, partial [Monopterus albus]	0.170094	0.436327	0.460878	0.6759	#
comp21184_c0_seq1	gi|348511815|ref|XP_003443439.1|PREDICTED: transmembrane emp24 domain-containing protein 11-like [Oreochromis niloticus]	0.0196688	0.0553844	0.0586275	0.508588	#
comp21184_c1_seq1	gi|498996099|ref|XP_004553655.1|PREDICTED: transmembrane emp24 domain-containing protein 11-like [Maylandia zebra]	0.0196688	0.0553844	0.0586275	0.701699	#
comp21201_c0_seq1	gi|499008632|ref|XP_004556763.1|PREDICTED: F-box/WD repeat-containing protein 10-like isoform X2 [Maylandia zebra]	0.0172845	Inf	0.101433	0.400492	#
comp21203_c0_seq1	gi|119599870|gb|EAW79464.1|HSPB (heat shock 27kDa) associated protein 1, isoform CRA_b [Homo sapiens]	0.0172845	0.0774697	0.251933	0.101466	#
comp21237_c0_seq1	gi|47216112|emb|CAG11180.1|unnamed protein product [Tetraodon nigroviridis]	0.0778847	0.296196	0.479684	0.539052	#
comp21237_c0_seq2	gi|499027172|ref|XP_004564324.1|PREDICTED: calcium/calmodulin-dependent protein kinase type II delta 2 chain-like isoform X8 [Maylandia zebra]	0.317683	0.80064	0.954379	1.6136	#
comp21245_c0_seq1	gi|499036572|ref|XP_004568949.1|PREDICTED: anoctamin-4-like isoform X1 [Maylandia zebra]	0.102188	Inf	0.351183	0.101466	#
comp21254_c0_seq1	gi|295291743|gb|ADF87550.1|Sox11a [Epinephelus coioides]	Inf	0.0387948	0.101433	0.0508469	#
comp21254_c1_seq1	gi|410898106|ref|XP_003962539.1|PREDICTED: transcription factor Sox-11-B-like [Takifugu rubripes] >gnl|BL_ORD_ID|166133 transcription factor Sox11 [Takifugu rubripes]	0.0344664	0.0387948	0.201985	0.0508469	#
comp21263_c0_seq1	gi|340385346|ref|XP_003391171.1|PREDICTED: DNA-directed RNA polymerase subunit beta-like [Amphimedon queenslandica]	0.0368366	0.0553844	0.0586275	0.212476	#
comp21268_c0_seq2	gi|499015426|ref|XP_004558526.1|PREDICTED: voltage-dependent T-type calcium channel subunit alpha-1I-like [Maylandia zebra]	0.365881	1.20977	0.820264	0.657962	#
comp21273_c0_seq1	gi|317419272|emb|CBN81309.1|Transposable element Tcb1 transposase [Dicentrarchus labrax]	2.93067	10.7232	11.7754	10.6933	#
comp21304_c0_seq1	gi|60416070|gb|AAH90703.1|Si:ch211-175f11.3 protein [Danio rerio]	0.0344664	0.0387948	Inf	0.202029	#
comp21309_c0_seq1	gi|498940505|ref|XP_004542080.1|PREDICTED: interleukin-20 receptor subunit alpha-like isoform X2 [Maylandia zebra]	0.839918	1.53706	2.04082	1.60828	#
comp21310_c0_seq1	gi|170595066|ref|XP_001902233.1|ThiF family protein [Brugia malayi] >gnl|BL_ORD_ID|612633 ThiF family protein, putative [Brugia malayi]	0.0854067	Inf	Inf	Inf	#
comp21337_c0_seq1	gi|498979807|ref|XP_004549660.1|PREDICTED: alpha-synuclein-like [Maylandia zebra]	0.61356	1.77429	1.79012	2.20348	#
comp21361_c0_seq1	gi|498934970|ref|XP_004540812.1|PREDICTED: fibrous sheath-interacting protein 1-like isoform X1 [Maylandia zebra]	0.594725	1.89824	1.6321	1.44754	#
comp21367_c0_seq1	gi|348518187|ref|XP_003446613.1|PREDICTED: tubulin alpha-1C chain-like [Oreochromis niloticus]	0.741364	2.46718	2.7193	2.53714	#
comp21386_c0_seq1	gi|395846044|ref|XP_003795725.1|PREDICTED: cytochrome P450 1B1-like [Otolemur garnettii]	0.0392049	0.225531	0.217376	0.3224	#
comp21424_c0_seq1	gi|410898503|ref|XP_003962737.1|PREDICTED: transmembrane protein 151B-like [Takifugu rubripes]	0.382685	1.8078	1.99836	1.386	#
comp21479_c0_seq1	gi|312071191|ref|XP_003138494.1|STE/STE20/STLK protein kinase [Loa loa]	0.357914	Inf	Inf	Inf	#
comp21484_c0_seq1	gi|17559026|ref|NP_504475.1|Protein CD4.3 [Caenorhabditis elegans] >gnl|BL_ORD_ID|111865 Protein CD4.3 [Caenorhabditis elegans]	0.200846	Inf	Inf	Inf	#
comp21528_c0_seq1	gi|498993962|ref|XP_004532742.1|PREDICTED: flagellar biosynthesis protein FlhA-like [Ceratitis capitata]	0.0515469	0.154462	0.151818	0.202029	#
comp21529_c0_seq1	gi|348537942|ref|XP_003456451.1|PREDICTED: WD repeat-containing protein 20-like [Oreochromis niloticus]	0.706419	1.54195	1.85335	2.45776	#
comp21537_c0_seq1	gi|498937804|ref|XP_004541493.1|PREDICTED: kinesin-like protein KIFC3-like [Maylandia zebra]	0.295182	0.935138	0.79471	0.878029	#
comp21555_c0_seq1	gi|355782726|gb|EHH64647.1|hypothetical protein EGM_17921, partial [Macaca fascicularis]	Inf	0.230982	0.101433	Inf	#
comp21627_c1_seq1	gi|499000354|ref|XP_004554709.1|PREDICTED: cochlin-like isoform X1 [Maylandia zebra] >gnl|BL_ORD_ID|1048868 PREDICTED: cochlin-like isoform X2 [Maylandia zebra]	0.156494	0.339483	0.513458	0.222913	#
comp21653_c0_seq1	gi|124264151|gb|ABM97664.1|glyceraldehyde 3-phosphate dehydrogenase [Leptochiton sp. SJB-2006]	0.0923869	0.279925	0.617894	0.23334	#
comp21663_c0_seq1	gi|312106517|ref|XP_003150732.1|aminomethyltransferase [Loa loa] >gnl|BL_ORD_ID|1454391 aminomethyltransferase [Loa loa]	0.151947	Inf	Inf	Inf	#
comp21678_c0_seq1	gi|348520868|ref|XP_003447949.1|PREDICTED: GTP-binding protein Rhes-like [Oreochromis niloticus]	0.214234	0.590769	0.347381	10.5829	#
comp21699_c0_seq1	gi|312093447|ref|XP_003147686.1|importin-beta domain-containing protein [Loa loa]	0.151947	Inf	Inf	Inf	#
comp21714_c0_seq1	gi|410922283|ref|XP_003974612.1|PREDICTED: zinc finger protein 703-like [Takifugu rubripes]	2.027	6.67212	8.52171	7.53483	#
comp21724_c0_seq1	gi|410907157|ref|XP_003967058.1|PREDICTED: uncharacterized protein C16orf7-like [Takifugu rubripes]	1.33636	4.17324	4.83184	3.82176	#
comp21754_c0_seq1	gi|291190256|ref|NP_001167219.1|Hepatic leukemia factor [Salmo salar] >gnl|BL_ORD_ID|1055926 Hepatic leukemia factor [Salmo salar]	0.38943	1.19971	1.62532	1.83307	#
comp21774_c0_seq1	gi|410901939|ref|XP_003964452.1|PREDICTED: N-acetylglutamate synthase, mitochondrial-like [Takifugu rubripes]	1.11018	2.79181	3.03806	3.01626	#
comp21780_c0_seq1	gi|498928224|ref|XP_004539145.1|PREDICTED: atherin-like [Maylandia zebra]	0.509532	1.35469	1.54367	1.92774	#
comp21817_c1_seq1	gi|312080030|ref|XP_003142427.1|uncoordinated protein 60 [Loa loa] >gnl|BL_ORD_ID|1462680 actin-depolymerizing factor 2 [Loa loa]	0.168341	Inf	Inf	Inf	#
comp21830_c0_seq1	gi|348506234|ref|XP_003440665.1|PREDICTED: FERM domain-containing protein 5-like [Oreochromis niloticus]	0.0196688	0.132513	0.259598	0.112007	#
comp21831_c0_seq1	gi|343960997|dbj|BAK62088.1|ADAMTS-3 precursor [Pan troglodytes]	0.13036	0.50047	0.728729	0.500558	#
comp21831_c0_seq2	gi|47216064|emb|CAG04803.1|unnamed protein product [Tetraodon nigroviridis]	0.339522	1.55172	2.08637	1.90098	#
comp21849_c0_seq1	gi|348512326|ref|XP_003443694.1|PREDICTED: hypothetical protein LOC100704870 [Oreochromis niloticus]	0.530322	1.67321	1.51632	1.22935	#
comp21862_c0_seq1	gi|498938616|ref|XP_004541678.1|PREDICTED: collagen triple helix repeat-containing protein 1-like isoform X2 [Maylandia zebra]	1.07127	3.53743	5.82466	3.44457	#
comp21872_c0_seq1	gi|170587074|ref|XP_001898304.1|GATA zinc finger family protein [Brugia malayi] >gnl|BL_ORD_ID|616962 GATA zinc finger family protein [Brugia malayi]	0.232979	Inf	Inf	Inf	#
comp21889_c0_seq1	gi|241116872|ref|XP_002401649.1|cytochrome B, putative [Ixodes scapularis] >gnl|BL_ORD_ID|1008205 cytochrome B, putative [Ixodes scapularis]	0.113744	0.388	0.290208	0.303881	#
comp21905_c0_seq1	gi|432871300|ref|XP_004071898.1|PREDICTED: guanine nucleotide-binding protein G(I)/G(S)/G(O) subunit gamma-13-like [Oryzias latipes]	0.0923869	0.165422	0.903822	0.382103	#
comp21917_c0_seq1	gi|229366012|gb|ACQ57986.1|jagunal homolog 1-B [Anoplopoma fimbria]	0.0778847	0.220079	0.232748	0.34306	#
comp21917_c1_seq1	gi|410896632|ref|XP_003961803.1|PREDICTED: protein jagunal homolog 1-A-like [Takifugu rubripes]	0.0732095	0.263632	0.11696	0.122537	#
comp21926_c0_seq1	gi|323650028|gb|ADX97100.1|matrin 3 [Perca flavescens]	4.56718	18.2056	17.2251	16.8707	#
comp21937_c0_seq1	gi|391328435|ref|XP_003738695.1|PREDICTED: 4-hydroxy-3-methylbut-2-en-1-yl diphosphate synthase-like, partial [Metaseiulus occidentalis]	0.0586098	0.203707	0.225065	0.23334	#
comp21945_c0_seq1	gi|6840857|gb|AAF28801.1|AF117382_1hypermethylated in cancer 2 protein [Mus musculus]	1.01398	3.27634	2.95184	3.5036	#
comp21954_c0_seq1	gi|499005197|ref|XP_004555914.1|PREDICTED: ubiquitin domain-containing protein 1-like isoform X1 [Maylandia zebra]	1.09423	4.9063	4.50159	5.05682	#
comp21965_c0_seq1	gi|402583317|gb|EJW77261.1|hypothetical protein WUBG_11830 [Wuchereria bancrofti]	0.102188	Inf	Inf	Inf	#
comp21977_c0_seq2	gi|348531190|ref|XP_003453093.1|PREDICTED: cytochrome c oxidase subunit 8A, mitochondrial-like [Oreochromis niloticus]	0.299503	1.38941	1.7198	2.01273	#
comp21978_c0_seq1	gi|410905265|ref|XP_003966112.1|PREDICTED: receptor-type tyrosine-protein phosphatase U-like [Takifugu rubripes]	0.106816	0.339483	0.464641	0.3224	#
comp21985_c0_seq1	gi|348543884|ref|XP_003459412.1|PREDICTED: EF-hand domain-containing protein D2-like [Oreochromis niloticus]	0.680549	1.99269	2.37137	3.05282	#
comp22052_c0_seq1	gi|47226151|emb|CAG08298.1|unnamed protein product [Tetraodon nigroviridis]	0.106816	0.301616	0.11696	0.469988	#
comp22057_c1_seq1	gi|348531930|ref|XP_003453460.1|PREDICTED: protein sidekick-2-like [Oreochromis niloticus]	0.0778847	0.334081	0.625317	0.683804	#
comp22114_c0_seq1	gi|432916111|ref|XP_004079297.1|PREDICTED: kinesin-like protein KIF1A-like isoform 2 [Oryzias latipes]	0.0368366	0.209167	0.0586275	0.0614346	#
comp22163_c0_seq1	gi|498977626|ref|XP_004528640.1|PREDICTED: RNA polymerase-associated protein RapA-like [Ceratitis capitata]	0.0515469	0.0387948	0.0508276	0.101466	#
comp22170_c0_seq1	gi|546013|gb|AAB30268.1|hAQP-CD=collecting duct aquaporin [human, kidney, Peptide, 271 aa]	0.0392049	0.148978	0.167277	0.3224	#
comp22201_c0_seq1	gi|317419936|emb|CBN81972.1|Dopamine D3 receptor [Dicentrarchus labrax]	0.0778847	0.296196	0.332163	0.243758	#
comp22206_c0_seq1	gi|499036030|ref|XP_004568683.1|PREDICTED: insulin-like growth factor 2 mRNA-binding protein 1-like [Maylandia zebra]	0.346851	0.148978	0.217376	0.3224	#
comp22211_c0_seq1	gi|348527710|ref|XP_003451362.1|PREDICTED: SWI/SNF-related matrix-associated actin-dependent regulator of chromatin subfamily E member 1-related-like [Oreochromis niloticus]	4.80213	19.3351	18.4508	18.3134	#
comp22212_c1_seq1	gi|498937762|ref|XP_004541483.1|PREDICTED: stathmin-2-like [Maylandia zebra]	1.2208	3.85613	3.61886	3.80742	#
comp22261_c0_seq1	gi|348519334|ref|XP_003447186.1|PREDICTED: solute carrier family 41 member 2-like [Oreochromis niloticus]	0.0732095	0.301616	0.366376	0.3224	#
comp22269_c1_seq1	gi|55957067|emb|CAA10219.2|sodium-calcium exchanger II [Oncorhynchus mykiss]	0.0196688	0.0553844	0.209683	0.0614346	#
comp22280_c1_seq1	gi|170575487|ref|XP_001893265.1|Helix-loop-helix DNA-binding domain containing protein [Brugia malayi] >gnl|BL_ORD_ID|621506 Helix-loop-helix DNA-binding domain containing protein [Brugia malayi]	0.168341	Inf	Inf	Inf	#
comp22284_c0_seq1	gi|498961702|ref|XP_004545476.1|PREDICTED: testican-1-like isoform X1 [Maylandia zebra] >gnl|BL_ORD_ID|1032599 PREDICTED: testican-1-like isoform X2 [Maylandia zebra]	0.810459	2.33557	6.0247	4.49536	#
comp22288_c0_seq1	gi|348504920|ref|XP_003440009.1|PREDICTED: ubiquitin carboxyl-terminal hydrolase 13 [Oreochromis niloticus]	0.259386	0.795437	1.24596	0.998968	#
comp22312_c0_seq1	gi|498993710|ref|XP_004532677.1|PREDICTED: UPF0001 protein YggS-like [Ceratitis capitata]	0.0344664	0.0774697	0.301665	0.15186	#
comp22312_c1_seq1	gi|156307500|ref|XP_001617643.1|hypothetical protein NEMVEDRAFT_v1g225918 [Nematostella vectensis] >gnl|BL_ORD_ID|550417 predicted protein [Nematostella vectensis]	Inf	0.0774697	0.101433	0.101466	#
comp22313_c0_seq1	gi|312068647|ref|XP_003137312.1|40S ribosomal protein S15 [Loa loa] >gnl|BL_ORD_ID|1467776 30S ribosomal protein S19, variant [Loa loa]	1.53214	Inf	Inf	Inf	#
comp22333_c0_seq1	gi|498936537|ref|XP_004541186.1|PREDICTED: thymosin beta-like isoform X1 [Maylandia zebra]	1.24268	3.77233	3.50652	3.28288	#
comp22337_c0_seq1	gi|498974223|ref|XP_004527759.1|PREDICTED: uncharacterized HTH-type transcriptional regulator YafC-like [Ceratitis capitata]	0.191381	0.165422	0.373965	0.183311	#
comp22364_c0_seq1	gi|499021536|ref|XP_004561544.1|PREDICTED: latrophilin-2-like isoform X7 [Maylandia zebra]	1.16487	3.89975	4.07172	3.60516	#
comp22376_c0_seq1	gi|498956559|ref|XP_004544629.1|PREDICTED: synaptic vesicle 2-related protein-like [Maylandia zebra]	0.0685267	0.532416	Inf	0.0508469	#
comp22423_c1_seq1	gi|348531497|ref|XP_003453245.1|PREDICTED: protein unc-80 homolog [Oreochromis niloticus]	Inf	0.116025	0.151818	0.202029	#
comp22434_c0_seq1	gi|499050741|ref|XP_004575888.1|PREDICTED: unconventional myosin-XV-like [Maylandia zebra]	0.0392049	0.187314	0.267258	0.3224	#
comp22457_c0_seq1	gi|301631139|ref|XP_002944664.1|PREDICTED: acriflavine resistance protein B-like, partial [Xenopus (Silurana) tropicalis]	0.123472	0.187314	0.167277	0.222913	#
comp22458_c0_seq1	gi|348529313|ref|XP_003452158.1|PREDICTED: trophoblast glycoprotein-like [Oreochromis niloticus]	0.0344664	0.116025	0.0508276	0.101466	#
comp22465_c0_seq1	gi|499026776|ref|XP_004564129.1|PREDICTED: poliovirus receptor-related protein 1-like [Maylandia zebra]	1.71212	6.71983	7.24111	7.39033	#
comp22484_c0_seq1	gi|348536176|ref|XP_003455573.1|PREDICTED: adenylate kinase isoenzyme 5-like [Oreochromis niloticus]	0.23027	1.65386	1.15787	1.12616	#
comp22520_c0_seq1	gi|308446889|ref|XP_003087284.1|hypothetical protein CRE_20178 [Caenorhabditis remanei] >gnl|BL_ORD_ID|1493463 hypothetical protein CRE_20178 [Caenorhabditis remanei]	0.0344664	0.0387948	0.0508276	0.101466	#
comp22522_c1_seq1	gi|498978209|ref|XP_004528794.1|PREDICTED: N-formylmaleamate deformylase-like [Ceratitis capitata]	0.0172845	0.0774697	0.101433	0.351205	#
comp22523_c0_seq1	gi|213510888|ref|NP_001133088.1|succinate dehydrogenase [ubiquinone] flavoprotein subunit, mitochondrial [Salmo salar] >gnl|BL_ORD_ID|919730 succinate dehydrogenase complex subunit A flavoprotein [Salmo salar]	0.0344664	0.154462	0.101433	Inf	#
comp22551_c0_seq1	gi|348522768|ref|XP_003448896.1|PREDICTED: hypothetical protein LOC100690204 [Oreochromis niloticus]	0.221403	0.301616	0.316924	0.711687	#
comp22581_c0_seq1	gi|488510235|ref|XP_004447207.1|PREDICTED: S-adenosylmethionine synthase isoform type-2 [Dasypus novemcinctus]	0.0196688	0.0940081	0.209683	0.0614346	#
comp22586_c0_seq1	gi|71996409|ref|NP_001022966.1|Protein Y82E9BR.3 [Caenorhabditis elegans] >gnl|BL_ORD_ID|179071 Hypothetical protein CBG11706 [Caenorhabditis briggsae] >gnl|BL_ORD_ID|179071 hypothetical protein CRE_05884 [Caenorhabditis remanei] >gnl|BL_ORD_ID|179071 RecName: Full=ATP synthase lipid-binding protein, mitochondrial; AltName: Full=ATP synthase c subunit; AltName: Full=ATPase protein 9; AltName: Ful…	1.2939	Inf	Inf	Inf	#
comp22592_c0_seq1	gi|499049034|ref|XP_004575055.1|PREDICTED: nuclear factor 7, ovary-like isoform X1 [Maylandia zebra]	0.090062	0.339483	0.316924	0.122537	#
comp22603_c0_seq1	gi|410913799|ref|XP_003970376.1|PREDICTED: uncharacterized protein LOC101063893 [Takifugu rubripes]	0.0515469	Inf	0.101433	0.3017	#
comp22613_c0_seq1	gi|432957528|ref|XP_004085839.1|PREDICTED: uncharacterized protein LOC101169091 [Oryzias latipes]	1.40951	2.58834	3.63839	2.69493	#
comp22617_c0_seq1	gi|340370973|ref|XP_003384020.1|PREDICTED: 40S ribosomal protein S27-like [Amphimedon queenslandica]	0.0539031	0.170899	0.0586275	0.112007	#
comp22621_c0_seq1	gi|498969275|ref|XP_004547116.1|PREDICTED: glycerol-3-phosphate acyltransferase 2, mitochondrial-like isoform X1 [Maylandia zebra] >gnl|BL_ORD_ID|1035399 PREDICTED: glycerol-3-phosphate acyltransferase 2, mitochondrial-like isoform X2 [Maylandia zebra]	0.578335	1.30492	1.93269	1.6358	#
comp22631_c0_seq1	gi|498975985|ref|XP_004528206.1|PREDICTED: molybdate-binding periplasmic protein-like [Ceratitis capitata]	0.0196688	0.285351	0.0586275	0.112007	#
comp22644_c0_seq1	gi|348508470|ref|XP_003441777.1|PREDICTED: delta and Notch-like epidermal growth factor-related receptor [Oreochromis niloticus]	Inf	0.154462	Inf	0.3017	#
comp22651_c1_seq1	gi|410923040|ref|XP_003974990.1|PREDICTED: proprotein convertase subtilisin/kexin type 5-like [Takifugu rubripes]	0.137745	0.247317	0.159551	0.0614346	#
comp22653_c0_seq1	gi|410924648|ref|XP_003975793.1|PREDICTED: phosphatidylinositol 3-kinase regulatory subunit beta-like [Takifugu rubripes]	0.724458	2.37658	2.78628	3.14467	#
comp22700_c0_seq1	gi|317419813|emb|CBN81849.1|Zinc finger homeobox protein 4 [Dicentrarchus labrax]	0.521489	1.64901	2.01798	2.02342	#
comp22701_c0_seq1	gi|499019088|ref|XP_004560332.1|PREDICTED: junctophilin-2-like isoform X1 [Maylandia zebra] >gnl|BL_ORD_ID|1056758 PREDICTED: junctophilin-2-like isoform X2 [Maylandia zebra]	0.104503	0.132513	0.159551	0.112007	#
comp22702_c0_seq1	gi|390366184|ref|XP_797574.2|PREDICTED: arylacetamide deacetylase-like [Strongylocentrotus purpuratus]	0.0732095	0.301616	0.217376	0.272767	#
comp22733_c0_seq1	gi|410931872|ref|XP_003979319.1|PREDICTED: solute carrier family 22 member 13-like, partial [Takifugu rubripes]	0.0539031	0.436327	0.842122	0.0614346	#
comp22739_c0_seq1	gi|47229962|emb|CAG10376.1|unnamed protein product [Tetraodon nigroviridis]	0.0392049	0.225531	0.316924	0.222913	#
comp22742_c0_seq1	gi|348510247|ref|XP_003442657.1|PREDICTED: liprin-alpha-3 [Oreochromis niloticus]	0.0732095	0.301616	0.316924	0.3224	#
comp22748_c0_seq1	gi|443704132|gb|ELU01332.1|hypothetical protein CAPTEDRAFT_118139, partial [Capitella teleta]	0.0539031	0.0940081	0.209683	0.162353	#
comp22762_c0_seq1	gi|341877686|gb|EGT33621.1|CBN-CRI-3 protein [Caenorhabditis brenneri]	0.0685267	Inf	Inf	Inf	#
comp22805_c0_seq1	gi|74315914|ref|NP_001028266.1|eph receptor B2b precursor [Danio rerio] >gnl|BL_ORD_ID|242837 Zgc:112296 [Danio rerio]	0.140031	0.301616	0.316924	0.222913	#
comp22807_c0_seq1	gi|156306248|ref|XP_001617570.1|hypothetical protein NEMVEDRAFT_v1g225972 [Nematostella vectensis] >gnl|BL_ORD_ID|550344 predicted protein [Nematostella vectensis]	0.13036	0.388	0.339775	0.693808	#
comp22821_c1_seq1	gi|498991169|ref|XP_004532033.1|PREDICTED: aspartate aminotransferase-like [Ceratitis capitata]	0.0392049	0.187314	0.267258	0.122537	#
comp22823_c0_seq1	gi|317419426|emb|CBN81463.1|Probable phosphatase phospho1 [Dicentrarchus labrax]	1.31426	3.2301	3.95643	3.7436	#
comp22828_c1_seq1	gi|432918791|ref|XP_004079668.1|PREDICTED: endothelin B receptor-like [Oryzias latipes]	0.0732095	0.414872	0.167277	0.222913	#
comp22835_c0_seq1	gi|499028488|ref|XP_004564969.1|PREDICTED: probable G-protein coupled receptor 19-like [Maylandia zebra]	0.0947098	0.220079	0.282563	0.293519	#
comp22837_c0_seq1	gi|194391216|dbj|BAG60726.1|unnamed protein product [Homo sapiens]	0.17512	0.203707	0.274913	0.183311	#
comp22851_c0_seq1	gi|312103699|ref|XP_003150218.1|hypothetical protein LOAG_14676 [Loa loa]	0.433198	Inf	Inf	Inf	#
comp22860_c0_seq1	gi|410911156|ref|XP_003969056.1|PREDICTED: ubiquitin-conjugating enzyme E2Q-like protein 1-like [Takifugu rubripes]	0.428159	1.50277	1.69289	1.22935	#
comp22881_c0_seq1	gi|499007480|ref|XP_004556483.1|PREDICTED: uncharacterized protein LOC101474317 [Maylandia zebra]	0.102188	0.154462	0.151818	Inf	#
comp22893_c0_seq1	gi|470614433|ref|XP_004316716.1|PREDICTED: tubulin beta chain-like, partial [Tursiops truncatus]	0.828565	2.05368	2.0506	2.43949	#
comp22894_c0_seq1	gi|355754753|gb|EHH58654.1|hypothetical protein EGM_08557, partial [Macaca fascicularis]	0.0732095	0.489803	0.706649	0.567303	#
comp22904_c0_seq1	gi|326909606|gb|AEA11114.1|odorant receptor [Larimichthys crocea]	0.163303	0.350281	0.389128	0.402653	#
comp22905_c0_seq1	gi|213385110|dbj|BAG84239.1|myoglobin [Seriola dumerili]	0.209778	2.25311	1.00471	3.5591	#
comp22912_c0_seq1	gi|170573619|ref|XP_001892534.1|glutathione synthetase family protein [Brugia malayi] >gnl|BL_ORD_ID|622220 glutathione synthetase family protein [Brugia malayi]	0.296154	Inf	Inf	Inf	#
comp22919_c0_seq1	gi|348529892|ref|XP_003452446.1|PREDICTED: sodium/calcium exchanger 1 [Oreochromis niloticus]	0.144598	0.220079	0.232748	0.243758	#
comp22919_c0_seq2	gi|499047197|ref|XP_004574162.1|PREDICTED: sodium/calcium exchanger 2-like isoform X1 [Maylandia zebra] >gnl|BL_ORD_ID|1068518 PREDICTED: sodium/calcium exchanger 2-like isoform X2 [Maylandia zebra]	0.0586098	0.165422	0.174999	0.283148	#
comp22926_c0_seq1	gi|348533466|ref|XP_003454226.1|PREDICTED: reticulon-4 receptor-like [Oreochromis niloticus]	2.17983	3.12428	3.37859	3.01626	#
comp22934_c0_seq1	gi|348536725|ref|XP_003455846.1|PREDICTED: EF-hand domain-containing family member A2-like [Oreochromis niloticus]	0.348972	0.165422	0.569525	0.382103	#
comp22935_c0_seq1	gi|284520901|ref|NP_001165338.1|glyoxylate reductase/hydroxypyruvate reductase-like protein [Xenopus laevis]	0.520841	Inf	Inf	Inf	#
comp22944_c0_seq1	gi|498983785|ref|XP_004550629.1|PREDICTED: uridine diphosphate glucose pyrophosphatase-like [Maylandia zebra]	1.28322	4.26921	3.48673	3.36447	#
comp22958_c0_seq1	gi|260822173|ref|XP_002606477.1|hypothetical protein BRAFLDRAFT_93268 [Branchiostoma floridae] >gnl|BL_ORD_ID|966082 hypothetical protein BRAFLDRAFT_93268 [Branchiostoma floridae]	0.0172845	0.0387948	0.251933	0.202029	#
comp22975_c0_seq1	gi|498936840|ref|XP_004541255.1|PREDICTED: myosin-10-like isoform X7 [Maylandia zebra]	0.673056	1.63447	1.7968	2.38851	#
comp22994_c0_seq1	gi|402586417|gb|EJW80355.1|hypothetical protein WUBG_08738 [Wuchereria bancrofti]	0.448006	Inf	Inf	Inf	#
comp23008_c1_seq1	gi|499030286|ref|XP_004565856.1|PREDICTED: zinc finger matrin-type protein 4-like [Maylandia zebra]	0.167832	0.382619	0.791054	0.713788	#
comp23067_c0_seq1	gi|348517441|ref|XP_003446242.1|PREDICTED: brain-specific angiogenesis inhibitor 1-like [Oreochromis niloticus]	0.0392049	0.225531	0.167277	0.122537	#
comp23067_c1_seq1	gi|499042255|ref|XP_004571737.1|PREDICTED: brain-specific angiogenesis inhibitor 1-like isoform X3 [Maylandia zebra]	Inf	0.116025	0.0508276	0.101466	#
comp23069_c0_seq1	gi|499026583|ref|XP_004564033.1|PREDICTED: sperm-associated antigen 7 homolog [Maylandia zebra]	4.71896	18.2768	17.1542	17.2332	#
comp23083_c0_seq1	gi|499033039|ref|XP_004567212.1|PREDICTED: KN motif and ankyrin repeat domain-containing protein 4-like isoform X4 [Maylandia zebra]	1.00853	1.54195	2.15109	2.04431	#
comp23102_c0_seq1	gi|402795769|dbj|BAM38096.1|C-type lectin 3 [Oplegnathus fasciatus]	0.144598	0.521776	0.232748	1.38008	#
comp23112_c0_seq1	gi|348531968|ref|XP_003453479.1|PREDICTED: Krueppel-like factor 5-like [Oreochromis niloticus]	0.35744	0.753733	0.791054	0.665879	#
comp23124_c0_seq1	gi|226731845|gb|ACO82019.1|diablo-like protein [Perca flavescens]	5.25322	16.5032	16.2281	16.7956	#
comp23133_c0_seq1	gi|499026770|ref|XP_004564126.1|PREDICTED: alpha-1,2-mannosyltransferase ALG9-like [Maylandia zebra]	5.12971	20.2759	19.1335	18.7523	#
comp23147_c0_seq1	gi|169403961|ref|NP_001093509.1|AT-rich interactive domain-containing protein 3A [Danio rerio] >gnl|BL_ORD_ID|419763 RecName: Full=AT-rich interactive domain-containing protein 3A; Short=ARID domain-containing protein 3A; AltName: Full=Bright homolog	0.172862	0.564279	0.415614	0.122537	#
comp23156_c0_seq1	gi|350426031|ref|XP_003494311.1|PREDICTED: 30S ribosomal protein S1-like [Bombus impatiens]	0.0392049	0.187314	0.217376	0.172837	#
comp23172_c0_seq1	gi|348522257|ref|XP_003448642.1|PREDICTED: cytospin-A-like [Oreochromis niloticus]	2.0712	5.62312	5.20034	5.65879	#
comp23190_c0_seq1	gi|470651780|ref|XP_004329066.1|PREDICTED: cytoplasmic polyadenylation element-binding protein 3-like [Tursiops truncatus]	0.74319	2.85301	3.15286	3.0545	#
comp23204_c0_seq1	gi|356484944|gb|AEJ86580.2|histone H2A, partial [Himantura sp. RP-2011]	2.64713	9.21467	9.13723	9.31547	#
comp23232_c0_seq1	gi|499032839|ref|XP_004567114.1|PREDICTED: T-box transcription factor TBX1-A-like [Maylandia zebra]	0.45617	0.220079	0.911058	1.6464	#
comp23251_c0_seq1	gi|91080447|ref|XP_969254.1|PREDICTED: similar to peroxiredoxin-like protein [Tribolium castaneum] >gnl|BL_ORD_ID|260596 hypothetical protein TcasGA2_TC007642 [Tribolium castaneum]	0.140031	0.452394	0.217376	0.222913	#
comp23254_c0_seq1	gi|268562539|ref|XP_002646687.1|C. briggsae CBR-MMAA-1 protein [Caenorhabditis briggsae]	0.0854067	Inf	Inf	Inf	#
comp23254_c1_seq1	gi|71994275|ref|NP_001022303.1|Protein MMAA-1, isoform b [Caenorhabditis elegans] >gnl|BL_ORD_ID|305886 Protein MMAA-1, isoform b [Caenorhabditis elegans]	0.248908	Inf	Inf	Inf	#
comp23263_c0_seq1	gi|167843231|gb|ACA03522.1|mitochondrial heat shock protein 60 [Tigriopus japonicus]	0.0392049	0.110525	0.267258	0.172837	#
comp23268_c0_seq1	gi|393908769|gb|EJD75200.1|CMGC/MAPK/JNK protein kinase, variant [Loa loa]	0.296154	Inf	Inf	Inf	#
comp23270_c0_seq1	gi|348512641|ref|XP_003443851.1|PREDICTED: potassium voltage-gated channel subfamily G member 2-like [Oreochromis niloticus]	0.712986	3.03888	2.71319	2.48843	#
comp23271_c0_seq1	gi|499028780|ref|XP_004565112.1|PREDICTED: collagen alpha-4(IV) chain-like [Maylandia zebra]	0.38781	1.25493	2.04734	0.95024	#
comp23272_c0_seq1	gi|499023029|ref|XP_004562279.1|PREDICTED: probable G-protein coupled receptor 179-like [Maylandia zebra]	0.070869	0.0940081	0.0586275	0.162353	#
comp23278_c0_seq1	gi|348536423|ref|XP_003455696.1|PREDICTED: protein FAM163A-like [Oreochromis niloticus]	0.0732095	0.110525	0.217376	0.222913	#
comp23278_c1_seq1	gi|498996725|ref|XP_004553809.1|PREDICTED: protein FAM163A-like isoform X1 [Maylandia zebra] >gnl|BL_ORD_ID|1047341 PREDICTED: protein FAM163A-like isoform X2 [Maylandia zebra] >gnl|BL_ORD_ID|1047341 PREDICTED: protein FAM163A-like isoform X3 [Maylandia zebra]	0.509532	0.929992	1.2284	1.22184	#
comp23288_c0_seq1	gi|348528282|ref|XP_003451647.1|PREDICTED: solute carrier family 22 member 5-like [Oreochromis niloticus]	0.118871	0.862902	Inf	Inf	#
comp23299_c0_seq1	gi|432878426|ref|XP_004073319.1|PREDICTED: solute carrier family 43 member 3-like [Oryzias latipes]	0.106816	0.301616	0.11696	0.469988	#
comp23303_c0_seq2	gi|499007955|ref|XP_004556601.1|PREDICTED: ABI gene family member 3-like isoform X2 [Maylandia zebra]	4.63439	19.8501	18.0469	18.483	#
comp23322_c0_seq1	gi|348518461|ref|XP_003446750.1|PREDICTED: kinesin-like protein KIF26A-like [Oreochromis niloticus]	0.578335	1.44376	1.76004	1.6358	#
comp23326_c0_seq1	gi|432854600|ref|XP_004067981.1|PREDICTED: DET1- and DDB1-associated protein 1-like [Oryzias latipes] >gnl|BL_ORD_ID|261865 unnamed protein product [Tetraodon nigroviridis]	3.15332	10.8189	10.4108	11.1448	#
comp23332_c0_seq1	gi|170576978|ref|XP_001893833.1|eukaryotic translation initiation factor 2 subunit 2 [Brugia malayi] >gnl|BL_ORD_ID|620956 eukaryotic translation initiation factor 2 subunit 2, putative [Brugia malayi]	0.956042	Inf	Inf	Inf	#
comp23333_c0_seq1	gi|499050255|ref|XP_004575653.1|PREDICTED: emopamil-binding protein-like [Maylandia zebra]	0.322449	0.425604	0.58443	1.02402	#
comp23341_c0_seq1	gi|410918337|ref|XP_003972642.1|PREDICTED: leucine-rich repeat-containing protein 8E-like [Takifugu rubripes]	1.3463	3.33073	4.86618	3.29516	#
comp23350_c1_seq1	gi|308446324|ref|XP_003087151.1|hypothetical protein CRE_28016 [Caenorhabditis remanei] >gnl|BL_ORD_ID|1496229 hypothetical protein CRE_28016 [Caenorhabditis remanei]	0.0923869	0.165422	0.324546	0.332735	#
comp23353_c0_seq1	gi|498942177|ref|XP_004542332.1|PREDICTED: visinin-like protein 1-like [Maylandia zebra]	Inf	0.230982	0.101433	Inf	#
comp23361_c0_seq1	gi|393908937|gb|EFO23454.2|hypothetical protein LOAG_05027 [Loa loa]	0.793427	Inf	Inf	Inf	#
comp23395_c0_seq1	gi|426365566|ref|XP_004049841.1|PREDICTED: insulin-degrading enzyme-like isoform 2 [Gorilla gorilla gorilla]	0.202579	0.585475	0.750765	1.00664	#
comp23443_c0_seq1	gi|170592531|ref|XP_001901018.1|FKSG26 protein [Brugia malayi] >gnl|BL_ORD_ID|613409 FKSG26 protein, putative [Brugia malayi]	0.448006	Inf	Inf	Inf	#
comp23454_c0_seq1	gi|47223962|emb|CAG06139.1|unnamed protein product [Tetraodon nigroviridis]	5.19201	18.118	19.6236	19.2648	#
comp23481_c0_seq1	gi|348504146|ref|XP_003439623.1|PREDICTED: olfactomedin-like protein 1-like [Oreochromis niloticus]	3.65331	13.1538	13.5373	13.3266	#
comp23494_c0_seq1	gi|47212235|emb|CAF96202.1|unnamed protein product [Tetraodon nigroviridis]	0.455254	2.38112	1.60157	2.84213	#
comp23506_c0_seq1	gi|301631320|ref|XP_002944746.1|PREDICTED: peptide methionine sulfoxide reductase msrA-like [Xenopus (Silurana) tropicalis]	0.070869	0.0553844	0.259598	0.0614346	#
comp23515_c0_seq1	gi|156379125|ref|XP_001631309.1|predicted protein [Nematostella vectensis] >gnl|BL_ORD_ID|563864 predicted protein [Nematostella vectensis]	0.0515469	0.192781	0.0508276	Inf	#
comp23546_c0_seq1	gi|432853204|ref|XP_004067591.1|PREDICTED: teashirt homolog 3-like [Oryzias latipes]	0.134942	0.569582	0.599315	0.808983	#
comp23547_c0_seq1	gi|410111778|gb|AFV61510.1|interleukin 22 [Scophthalmus maximus]	0.137745	0.0553844	0.0586275	0.0614346	#
comp23552_c0_seq1	gi|499023904|ref|XP_004562714.1|PREDICTED: ubiquitin carboxyl-terminal hydrolase 64E-like [Maylandia zebra]	0.0392049	0.564279	0.415614	0.615641	#
comp23565_c0_seq1	gi|432882277|ref|XP_004073955.1|PREDICTED: uncharacterized protein LOC101155206 [Oryzias latipes]	0.909961	3.37239	3.93213	4.40926	#
comp23566_c0_seq1	gi|312092638|ref|XP_003147407.1|ribosomal protein S14 [Loa loa] >gnl|BL_ORD_ID|1457712 40S ribosomal protein S14 [Loa loa]	2.26482	Inf	Inf	Inf	#
comp23640_c0_seq1	gi|499026567|ref|XP_004564025.1|PREDICTED: transmembrane protein 47-like [Maylandia zebra]	2.70958	9.14107	9.70463	9.47443	#
comp23646_c0_seq1	gi|348538380|ref|XP_003456670.1|PREDICTED: exostosin-1a-like [Oreochromis niloticus]	0.102188	0.230982	0.101433	0.202029	#
comp23661_c0_seq1	gi|410901741|ref|XP_003964354.1|PREDICTED: tryptase-2-like [Takifugu rubripes]	0.33052	1.03759	1.7198	1.62471	#
comp23673_c0_seq1	gi|317419537|emb|CBN81574.1|Thrombospondin-2 [Dicentrarchus labrax]	0.0947098	0.220079	0.332163	0.441488	#
comp23701_c0_seq1	gi|498998892|ref|XP_004554350.1|PREDICTED: tetratricopeptide repeat protein 34-like [Maylandia zebra]	0.487016	1.11892	1.24596	1.4549	#
comp23708_c0_seq1	gi|348518303|ref|XP_003446671.1|PREDICTED: 5'-3' exoribonuclease 2 [Oreochromis niloticus]	5.48712	22.467	21.0358	20.7282	#
comp23715_c0_seq1	gi|47223301|emb|CAF98685.1|unnamed protein product [Tetraodon nigroviridis]	0.0562574	0.187314	0.11696	0.222913	#
comp23760_c0_seq1	gi|498991856|ref|XP_004532207.1|PREDICTED: alpha-ketoglutarate-dependent dioxygenase AlkB-like [Ceratitis capitata]	0.0562574	0.148978	0.217376	0.222913	#
comp23768_c0_seq1	gi|348511275|ref|XP_003443170.1|PREDICTED: zinc finger HIT domain-containing protein 1-like [Oreochromis niloticus] >gnl|BL_ORD_ID|1989217 PREDICTED: zinc finger HIT domain-containing protein 1-like [Maylandia zebra]	3.78659	13.7539	13.5216	13.5993	#
comp23821_c0_seq1	gi|345329941|ref|XP_003431448.1|PREDICTED: ephrin type-B receptor 1-like [Ornithorhynchus anatinus]	0.0392049	0.301616	0.167277	0.222913	#
comp23824_c0_seq1	gi|410932907|ref|XP_003979834.1|PREDICTED: phosphatidylcholine:ceramide cholinephosphotransferase 2-like [Takifugu rubripes]	0.599024	1.20977	0.772759	1.08207	#
comp23826_c0_seq1	gi|499005421|ref|XP_004555970.1|PREDICTED: vinculin-like isoform X7 [Maylandia zebra]	0.0392049	0.110525	0.366376	0.222913	#
comp23838_c0_seq1	gi|170038031|ref|XP_001846857.1|signal recognition particle receptor subunit alpha [Culex quinquefasciatus] >gnl|BL_ORD_ID|669465 signal recognition particle receptor subunit alpha [Culex quinquefasciatus]	0.075548	0.317859	0.373965	0.183311	#
comp23855_c0_seq1	gi|350427704|ref|XP_003494849.1|PREDICTED: 1-deoxy-D-xylulose 5-phosphate reductoisomerase-like [Bombus impatiens]	0.0562574	0.187314	0.11696	0.122537	#
comp23877_c0_seq1	gi|326909540|gb|AEA11081.1|odorant receptor [Larimichthys crocea]	0.0172845	Inf	Inf	0.202029	#
comp23901_c0_seq1	gi|312081333|ref|XP_003142983.1|hypothetical protein LOAG_07402 [Loa loa] >gnl|BL_ORD_ID|1462120 hypothetical protein LOAG_07402 [Loa loa]	0.135457	Inf	Inf	Inf	#
comp23931_c0_seq1	gi|432926622|ref|XP_004080919.1|PREDICTED: uncharacterized protein LOC101171205 [Oryzias latipes]	0.866905	2.566	1.87655	2.8584	#
comp23944_c0_seq1	gi|170591717|ref|XP_001900616.1|dendritic cell protein GA17 [Brugia malayi] >gnl|BL_ORD_ID|614079 dendritic cell protein GA17, putative [Brugia malayi]	0.200846	Inf	Inf	Inf	#
comp23965_c0_seq1	gi|47218152|emb|CAG10072.1|unnamed protein product [Tetraodon nigroviridis]	0.11605	0.441685	0.347381	0.412914	#
comp23965_c1_seq1	gi|157688714|gb|ABV64917.1|ryanodine receptor 3-like protein, partial [Elops saurus]	0.134942	0.420239	0.40427	0.423166	#
comp23998_c0_seq1	gi|47224664|emb|CAG03648.1|unnamed protein product [Tetraodon nigroviridis]	0.359078	1.23488	0.849399	1.30324	#
comp24026_c0_seq1	gi|432944309|ref|XP_004083401.1|PREDICTED: cholesterol 24-hydroxylase-like [Oryzias latipes]	4.99478	20.1367	19.2	19.254	#
comp24042_c0_seq1	gi|170582440|ref|XP_001896131.1|Ulp1 protease family, C-terminal catalytic domain containing protein [Brugia malayi] >gnl|BL_ORD_ID|618683 Ulp1 protease family, C-terminal catalytic domain containing protein [Brugia malayi]	0.102188	Inf	Inf	Inf	#
comp24064_c0_seq1	gi|498925199|ref|XP_004538376.1|PREDICTED: phosphoglycerate mutase 2-like [Maylandia zebra]	0.0970309	0.648844	0.290208	0.402653	#
comp24064_c0_seq2	gi|410930804|ref|XP_003978788.1|PREDICTED: phosphoglycerate mutase 2-like [Takifugu rubripes]	0.198105	0.955697	1.01904	0.559315	#
comp24072_c0_seq1	gi|410918500|ref|XP_003972723.1|PREDICTED: E3 ubiquitin-protein ligase TRIM21-like [Takifugu rubripes]	1.30739	4.1578	2.7711	3.79655	#
comp24093_c0_seq1	gi|348504798|ref|XP_003439948.1|PREDICTED: ran guanine nucleotide release factor-like [Oreochromis niloticus]	3.88328	14.2666	13.9519	13.9093	#
comp24098_c0_seq1	gi|499010848|ref|XP_004557326.1|PREDICTED: uncharacterized protein KIAA1211 homolog [Maylandia zebra]	0.0877353	0.132513	0.0586275	0.212476	#
comp24142_c0_seq1	gi|499007977|ref|XP_004556605.1|PREDICTED: corticotropin-releasing factor receptor 1-like [Maylandia zebra]	0.0732095	0.187314	0.267258	0.172837	#
comp24142_c0_seq2	gi|56112309|gb|AAV71133.1|corticotropin-releasing hormone receptor [Epinephelus coioides]	Inf	0.154462	0.201985	Inf	#
comp24143_c0_seq1	gi|499020969|ref|XP_004561264.1|PREDICTED: disintegrin and metalloproteinase domain-containing protein 9-like [Maylandia zebra]	0.583097	0.836998	0.860305	0.695913	#
comp24158_c0_seq1	gi|432938233|ref|XP_004082489.1|PREDICTED: tau-tubulin kinase 2-like, partial [Oryzias latipes]	0.446628	1.14928	1.30894	1.49406	#
comp24179_c0_seq1	gi|312070123|ref|XP_003138001.1|UBA/TS-N domain-containing protein [Loa loa]	2.19901	Inf	Inf	Inf	#
comp24181_c0_seq1	gi|312071596|ref|XP_003138681.1|hypothetical protein LOAG_03099 [Loa loa] >gnl|BL_ORD_ID|1466405 hypothetical protein LOAG_03099 [Loa loa]	2.25185	Inf	Inf	Inf	#
comp24184_c0_seq1	gi|498994617|ref|XP_004553292.1|PREDICTED: uncharacterized protein C15orf26 homolog [Maylandia zebra]	4.01836	14.44	14.1632	12.944	#
comp24189_c0_seq1	gi|3335393|gb|AAC27245.1|galectin-4 [Mus musculus]	Inf	0.230982	Inf	Inf	#
comp24204_c0_seq1	gi|432887964|ref|XP_004074999.1|PREDICTED: uncharacterized protein LOC101168559 [Oryzias latipes]	0.0923869	0.241875	0.174999	0.431253	#
comp24292_c0_seq1	gi|498978718|ref|XP_004528924.1|PREDICTED: glycogen synthase-like [Ceratitis capitata]	0.142316	0.165422	0.225065	0.283148	#
comp24331_c0_seq1	gi|498994021|ref|XP_004553139.1|PREDICTED: multiple epidermal growth factor-like domains protein 11-like isoform X3 [Maylandia zebra]	0.0196688	0.436327	0.457112	0.212476	#
comp24390_c0_seq1	gi|410929077|ref|XP_003977926.1|PREDICTED: uncharacterized protein LOC101079032 [Takifugu rubripes]	0.244012	0.537732	0.91829	1.02402	#
comp24402_c0_seq1	gi|498995524|ref|XP_004553516.1|PREDICTED: aftiphilin-like isoform X5 [Maylandia zebra]	0.374768	0.732828	1.03336	0.86612	#
comp24417_c0_seq1	gi|47203160|emb|CAF94702.1|unnamed protein product [Tetraodon nigroviridis]	0.218682	0.950561	0.845761	0.6759	#
comp24437_c0_seq1	gi|402579117|gb|EJW73070.1|hypothetical protein WUBG_16024 [Wuchereria bancrofti]	0.327208	Inf	Inf	Inf	#
comp24438_c0_seq1	gi|410929991|ref|XP_003978382.1|PREDICTED: transducin-like enhancer protein 4-like [Takifugu rubripes]	0.503083	1.6877	1.48203	1.96332	#
comp24443_c0_seq1	gi|348502717|ref|XP_003438914.1|PREDICTED: glutamate receptor-interacting protein 2-like [Oreochromis niloticus]	0.218682	0.511128	0.939957	0.531043	#
comp24464_c0_seq1	gi|443732054|gb|ELU16939.1|hypothetical protein CAPTEDRAFT_219964 [Capitella teleta]	0.0368366	0.0940081	0.358782	0.162353	#
comp24474_c0_seq1	gi|499005241|ref|XP_004555926.1|PREDICTED: mitogen-activated protein kinase 8B-like isoform X2 [Maylandia zebra]	0.912818	3.41389	3.42426	3.46388	#
comp24478_c0_seq1	gi|223648104|gb|ACN10810.1|Acetyl-coenzyme A synthetase 2-like, mitochondrial precursor [Salmo salar]	0.0539031	0.170899	0.0586275	0.212476	#
comp24479_c0_seq1	gi|498926866|ref|XP_004538821.1|PREDICTED: rho GDP-dissociation inhibitor 1-like [Maylandia zebra]	4.4107	16.624	15.5093	16.4132	#
comp24480_c0_seq1	gi|312093103|ref|XP_003147568.1|hypothetical protein LOAG_12006 [Loa loa]	0.135457	Inf	Inf	Inf	#
comp24485_c0_seq1	gi|50657025|emb|CAH04630.1|cathepsin B [Suberites domuncula]	Inf	0.0774697	Inf	0.15186	#
comp24510_c0_seq1	gi|120974938|gb|ABM46767.1|NR2E1 [Gorilla gorilla]	0.135457	0.230982	0.151818	0.101466	#
comp24546_c0_seq1	gi|432873558|ref|XP_004072276.1|PREDICTED: zinc finger SWIM domain-containing protein 6-like [Oryzias latipes]	0.38781	0.790232	0.502211	1.22735	#
comp24571_c0_seq1	gi|9779|emb|CAA48633.1|OV25-2 protein [Onchocerca volvulus]	0.81915	Inf	Inf	Inf	#
comp24595_c0_seq1	gi|292616086|ref|XP_001346017.2|PREDICTED: relaxin-3 receptor 1-like [Danio rerio]	0.216459	0.382619	0.695592	0.569432	#
comp24602_c0_seq1	gi|498966512|ref|XP_004546437.1|PREDICTED: protein FAM110A-like [Maylandia zebra]	0.833852	2.03026	2.27935	3.24347	#
comp24608_c0_seq2	gi|348553879|ref|XP_003462753.1|PREDICTED: ornithine decarboxylase-like [Cavia porcellus]	0.167832	0.382619	0.40427	0.472136	#
comp24614_c0_seq1	gi|432848278|ref|XP_004066266.1|PREDICTED: far upstream element-binding protein 2-like [Oryzias latipes]	4.48339	15.8053	14.7955	15.2885	#
comp24616_c0_seq1	gi|498931406|ref|XP_004539931.1|PREDICTED: RUN and FYVE domain-containing protein 2-like [Maylandia zebra]	2.77027	10.4075	10.4192	11.232	#
comp24619_c0_seq1	gi|499012515|ref|XP_004557746.1|PREDICTED: low-density lipoprotein receptor-related protein 2-like [Maylandia zebra]	1.17272	3.40975	1.70636	1.98292	#
comp24688_c0_seq1	gi|334362279|gb|AEG78339.1|caspase recruitment domain family, member 6-like protein [Epinephelus coioides]	0.410704	1.8269	1.19672	2.03039	#
comp24694_c0_seq1	gi|410905883|ref|XP_003966421.1|PREDICTED: heat shock factor 2-binding protein-like [Takifugu rubripes]	1.25436	4.1578	3.75199	4.7194	#
comp24707_c0_seq1	gi|47222433|emb|CAG12953.1|unnamed protein product [Tetraodon nigroviridis]	0.295668	1.14928	0.695592	0.903357	#
comp24733_c0_seq1	gi|348505112|ref|XP_003440105.1|PREDICTED: sia-alpha-2,3-Gal-beta-1,4-GlcNAc-R:alpha 2,8-sialyltransferase-like [Oreochromis niloticus]	0.135457	0.269065	0.643853	0.498415	#
comp24791_c1_seq1	gi|391328419|ref|XP_003738687.1|PREDICTED: putative 6-phosphogluconate dehydrogenase YqeC-like, partial [Metaseiulus occidentalis]	0.0344664	0.154462	0.151818	0.0508469	#
comp24804_c1_seq1	gi|292612731|ref|XP_002661531.1|PREDICTED: hypothetical protein LOC100333894 [Danio rerio]	1.46797	0.148978	0.167277	0.222913	#
comp24840_c0_seq1	gi|348503795|ref|XP_003439448.1|PREDICTED: E3 ubiquitin-protein ligase ZNRF1-like [Oreochromis niloticus] >gnl|BL_ORD_ID|1985543 PREDICTED: E3 ubiquitin-protein ligase znrf1-like [Maylandia zebra]	0.584166	1.69253	1.64902	2.29981	#
comp24860_c0_seq1	gi|402594594|gb|EJW88520.1|hypothetical protein WUBG_00559, partial [Wuchereria bancrofti]	0.264746	Inf	Inf	Inf	#
comp24871_c0_seq1	gi|241605967|ref|XP_002405600.1|ubiquinol cytochrome C reductase, putative [Ixodes scapularis] >gnl|BL_ORD_ID|1015484 ubiquinol cytochrome C reductase, putative [Ixodes scapularis]	0.0732095	0.187314	0.11696	0.122537	#
comp24880_c0_seq1	gi|499025038|ref|XP_004563272.1|PREDICTED: membrane magnesium transporter 1-like [Maylandia zebra]	5.18872	19.9394	19.3556	19.1491	#
comp24900_c0_seq1	gi|499029283|ref|XP_004565360.1|PREDICTED: neuropilin and tolloid-like protein 1-like isoform X2 [Maylandia zebra]	Inf	0.307032	Inf	Inf	#
comp24910_c0_seq1	gi|357604839|gb|EHJ64355.1|putative NADH:ubiquinone dehydrogenase [Danaus plexippus]	0.0344664	0.192781	0.151818	0.101466	#
comp24922_c0_seq1	gi|348520491|ref|XP_003447761.1|PREDICTED: fer-1-like protein 4-like [Oreochromis niloticus]	Inf	0.116025	0.201985	0.202029	#
comp24936_c0_seq1	gi|348505554|ref|XP_003440326.1|PREDICTED: dehydrogenase/reductase SDR family member 11-like [Oreochromis niloticus]	0.746244	0.981348	1.09402	2.12834	#
comp24936_c0_seq2	gi|499014634|ref|XP_004558278.1|PREDICTED: dehydrogenase/reductase SDR family member 11-like isoform X3 [Maylandia zebra]	2.04672	4.60751	4.38112	5.33442	#
comp24942_c0_seq1	gi|410922906|ref|XP_003974923.1|PREDICTED: prostaglandin E2 receptor EP4 subtype-like [Takifugu rubripes]	0.848684	2.77427	2.28254	2.89085	#
comp24943_c0_seq1	gi|47201382|emb|CAF89082.1|unnamed protein product [Tetraodon nigroviridis]	0.220904	0.857725	1.36116	0.922959	#
comp24946_c0_seq1	gi|47228921|emb|CAG09436.1|unnamed protein product [Tetraodon nigroviridis]	0.0344664	0.192781	0.0508276	0.0508469	#
comp24955_c0_seq1	gi|308481089|ref|XP_003102750.1|CRE-SARS-2 protein [Caenorhabditis remanei] >gnl|BL_ORD_ID|1496315 CRE-SARS-2 protein [Caenorhabditis remanei]	0.462733	Inf	Inf	Inf	#
comp24971_c0_seq1	gi|384402282|gb|AFH88676.1|interleukin-1 beta [Trachidermus fasciatus]	4.34914	7.7446	8.00298	14.0661	#
comp24985_c0_seq1	gi|321479045|gb|EFX90001.1|hypothetical protein DAPPUDRAFT_232289 [Daphnia pulex]	0.0515469	0.154462	Inf	Inf	#
comp24993_c0_seq1	gi|48843195|emb|CAC83860.2|vasoactive intestinal peptide receptor [Takifugu rubripes]	0.0778847	0.220079	0.232748	0.34306	#
comp25009_c0_seq1	gi|170586940|ref|XP_001898237.1|heterogeneous ribonuclear particle protein [Brugia malayi] >gnl|BL_ORD_ID|616896 heterogeneous ribonuclear particle protein, putative [Brugia malayi]	0.806322	Inf	Inf	Inf	#
comp25012_c0_seq1	gi|41054754|ref|NP_956641.1|transmembrane protein 54 [Danio rerio] >gnl|BL_ORD_ID|486844 Zgc:63942 [Danio rerio]	0.0685267	Inf	Inf	0.101466	#
comp25032_c0_seq1	gi|47224099|emb|CAG12928.1|unnamed protein product [Tetraodon nigroviridis]	0.461819	1.35966	1.92281	1.82407	#
comp25043_c0_seq1	gi|393904957|gb|EFO17973.2|chloride channel 3 [Loa loa]	0.102188	Inf	Inf	Inf	#
comp25044_c0_seq1	gi|432855199|ref|XP_004068121.1|PREDICTED: low-density lipoprotein receptor-related protein 8-like [Oryzias latipes]	0.459328	1.51748	1.48203	1.52919	#
comp25082_c0_seq1	gi|225716440|gb|ACO14066.1|Transposable element Tcb1 transposase [Esox lucius]	2.29319	7.52176	8.181	8.49039	#
comp25107_c0_seq1	gi|348500751|ref|XP_003437936.1|PREDICTED: adenylate cyclase type 1-like [Oreochromis niloticus]	3.1491	1.62962	0.316924	1.31617	#
comp25108_c0_seq1	gi|296491534|tpg|DAA33577.1|TPA: ras-related protein Rab-5A [Bos taurus]	0.0368366	0.132513	0.0586275	0.112007	#
comp25153_c0_seq1	gi|403183473|gb|EJY58123.1|AAEL017524-PA, partial [Aedes aegypti]	0.104503	0.0553844	0.109199	0.0614346	#
comp25156_c0_seq1	gi|47210786|emb|CAF91096.1|unnamed protein product [Tetraodon nigroviridis]	0.218682	1.30492	0.558334	0.771423	#
comp25158_c0_seq1	gi|499015663|ref|XP_004558643.1|PREDICTED: negative elongation factor B-like [Maylandia zebra]	4.90914	18.91	17.9606	18.0162	#
comp25170_c0_seq1	gi|348500436|ref|XP_003437779.1|PREDICTED: transient receptor potential cation channel subfamily M member 1-like [Oreochromis niloticus]	0.0923869	0.165422	0.174999	0.283148	#
comp25191_c0_seq1	gi|410903750|ref|XP_003965356.1|PREDICTED: forkhead box protein D1-like [Takifugu rubripes]	0.246214	0.627758	0.736079	0.510729	#
comp25192_c0_seq1	gi|33621257|gb|AAQ23193.1|E2 ubiquitin conjugating enzyme UbcH5B [Bos taurus]	0.0344664	0.116025	Inf	0.0508469	#
comp25201_c0_seq2	gi|348544251|ref|XP_003459595.1|PREDICTED: cytoplasmic dynein 1 heavy chain 1-like isoform 2 [Oreochromis niloticus]	0.50108	1.53706	2.12525	1.60828	#
comp25231_c0_seq1	gi|209154088|gb|ACI33276.1|Tropomyosin-1 alpha chain [Salmo salar]	4.41336	16.8686	16.569	17.2232	#
comp25234_c0_seq1	gi|410900618|ref|XP_003963793.1|PREDICTED: glutamate receptor delta-1 subunit-like [Takifugu rubripes]	0.149158	0.328676	0.543395	0.510729	#
comp25249_c0_seq1	gi|348509266|ref|XP_003442171.1|PREDICTED: tumor necrosis factor receptor superfamily member 16-like [Oreochromis niloticus]	0.0970309	0.50047	0.389128	0.500558	#
comp25261_c0_seq1	gi|498931144|ref|XP_004539860.1|PREDICTED: A disintegrin and metalloproteinase with thrombospondin motifs 18-like isoform X4 [Maylandia zebra]	0.804721	2.9485	2.79235	2.44796	#
comp25262_c0_seq1	gi|348502609|ref|XP_003438860.1|PREDICTED: potassium channel subfamily K member 9-like [Oreochromis niloticus]	0.0586098	0.165422	0.324546	0.283148	#
comp25280_c0_seq1	gi|17507803|ref|NP_491613.1|Protein MRPL-24 [Caenorhabditis elegans] >gnl|BL_ORD_ID|117303 RecName: Full=Probable 39S ribosomal protein L24, mitochondrial; Short=L24mt; Short=MRP-L24; Flags: Precursor >gnl|BL_ORD_ID|117303 Protein MRPL-24 [Caenorhabditis elegans]	0.0854067	Inf	Inf	Inf	#
comp25293_c0_seq1	gi|344238923|gb|EGV95026.1|Histone acetyltransferase MYST3 [Cricetulus griseus]	4.09342	15.2841	14.0819	14.2645	#
comp25309_c0_seq1	gi|47222236|emb|CAG11115.1|unnamed protein product [Tetraodon nigroviridis]	0.0515469	0.0387948	Inf	0.0508469	#
comp25310_c0_seq1	gi|47216531|emb|CAG04709.1|unnamed protein product [Tetraodon nigroviridis]	0.34	0.479126	0.925517	1.12616	#
comp25323_c0_seq2	gi|499030941|ref|XP_004566182.1|PREDICTED: c-C motif chemokine 2-like [Maylandia zebra] >gnl|BL_ORD_ID|1061705 PREDICTED: c-C motif chemokine 2-like [Maylandia zebra]	1.26401	4.52956	4.96845	4.06976	#
comp25349_c0_seq1	gi|499033051|ref|XP_004567218.1|PREDICTED: cell wall protein DAN4-like [Maylandia zebra]	0.0344664	0.0387948	0.101433	0.15186	#
comp25370_c0_seq1	gi|348502695|ref|XP_003438903.1|PREDICTED: prickle-like protein 2-like [Oreochromis niloticus]	0.172355	0.601348	1.45107	0.63788	#
comp25379_c0_seq1	gi|332024132|gb|EGI64348.1|Retinal dehydrogenase 1 [Acromyrmex echinatior]	0.0947098	0.296196	0.381549	0.243758	#
comp25385_c0_seq1	gi|170588491|ref|XP_001899007.1|RNA binding protein, identical [Brugia malayi] >gnl|BL_ORD_ID|401136 RNA binding protein, identical [Brugia malayi] >gnl|BL_ORD_ID|401136 putative RNA binding protein [Brugia malayi] >gnl|BL_ORD_ID|401136 RNA binding protein, identical [Brugia malayi] >gnl|BL_ORD_ID|401136 RNA binding protein, identical [Brugia malayi] >gnl|BL_ORD_ID|401136 putative RNA binding pro…	3.13343	Inf	Inf	Inf	#
comp25412_c0_seq1	gi|47228397|emb|CAG05217.1|unnamed protein product [Tetraodon nigroviridis]	0.991138	3.63526	4.40431	4.54205	#
comp25415_c0_seq1	gi|498999425|ref|XP_004554481.1|PREDICTED: peroxisome proliferator-activated receptor gamma coactivator 1-alpha-like isoform X7 [Maylandia zebra]	2.00712	4.12298	2.83774	3.77167	#
comp25438_c0_seq1	gi|499040976|ref|XP_004571111.1|PREDICTED: protein kinase C-binding protein NELL1-like [Maylandia zebra]	Inf	0.116025	0.151818	0.101466	#
comp25438_c1_seq1	gi|47230769|emb|CAF99962.1|unnamed protein product [Tetraodon nigroviridis]	Inf	0.0387948	0.201985	0.101466	#
comp25469_c0_seq1	gi|312069629|ref|XP_003137771.1|60S ribosomal protein L37-A [Loa loa] >gnl|BL_ORD_ID|1467312 60S ribosomal protein L37-A [Loa loa]	1.39631	Inf	Inf	Inf	#
comp25471_c0_seq1	gi|212646132|ref|NP_501821.2|Protein T04B2.5 [Caenorhabditis elegans] >gnl|BL_ORD_ID|707127 Protein T04B2.5 [Caenorhabditis elegans]	0.18464	Inf	Inf	Inf	#
comp25487_c0_seq1	gi|410903860|ref|XP_003965411.1|PREDICTED: claudin-5-like [Takifugu rubripes] >gnl|BL_ORD_ID|208491 claudin 5b [Takifugu rubripes]	1.23607	4.1925	4.60039	4.7345	#
comp25492_c0_seq2	gi|348517917|ref|XP_003446479.1|PREDICTED: rab11 family-interacting protein 4A-like [Oreochromis niloticus]	2.29778	6.83213	5.2027	6.13026	#
comp25495_c0_seq1	gi|498925193|ref|XP_004538373.1|PREDICTED: matrix metalloproteinase-17-like [Maylandia zebra]	0.632067	1.66837	2.05386	1.58263	#
[truncated: 31,294 more rows]
